# Supplementary material for: 2-Methyl­amino-5-nitro­benzoic acid
Source: Acta Crystallogr Sect E Struct Rep Online. 2010 May 29;66(Pt 6):o1484. doi: 10.1107/S160053681001946X (PMC2979349; doi:10.1107/S160053681001946X)
Supplement: Supplementary file 1 [file e-66-o1484-sup1.cif]

##############################################################################
###                                                                        ###
###        Electronic paper (Acta Crystallographica Section E)             ###
###                                                                        ###
##############################################################################
#                                                                            #
# This CIF contains the data in a paper accepted for publication in Acta     #
# Crystallographica Section E. It conforms to the requirements of Notes      #
# for Authors for Section E, and has been peer reviewed under the auspices   #
# of the IUCr Commission on Journals.                                        #
#                                                                            #
# Full details of the Crystallographic Information File format               #
# are given in the paper "The Crystallographic Information File (CIF):       #
# a New Standard Archive File for Crystallography" by S. R. Hall, F. H.      #
# Allen and I. D. Brown [Acta Cryst. (1991), A47, 655-685].                  #
#                                                                            #
# The current version of the core CIF dictionary is obtainable from          #
# ftp://ftp.iucr.org/pub/cif_core.dic. The current version number is 2.4.    #
#                                                                            #
# Software is freely available for graphical display of the structure(s) in  #
# this CIF.  For information consult the CIF home page http://www.iucr.org/  #
# cif/home.html                                                              #
#                                                                            #
# This file may be used for bona fide research purposes within the           #
# scientific community so long as proper attribution is given to the journal # 
# article from which it was obtained.                                        #
#                                                                            #
##############################################################################
                                             
data_global
_audit_creation_method     ?
_journal_date_recd_electronic     2010-05-22
_journal_date_accepted     2010-05-24
_journal_name_full     'Acta Crystallographica, Section E'
_journal_year     2010
_journal_volume     66
_journal_issue      6
_journal_page_first     o1484
_journal_page_last     o1484
_journal_paper_category     QO
_journal_coeditor_code     HB5463
_publ_contact_author
;
Muhammad Nawaz Tahir
University of Sargodha
Department of Physics
Sargodha
Pakistan
;
_publ_contact_author_email     'dmntahir_uos@yahoo.com'
_publ_contact_author_fax     '0092 48 32 22 121'
_publ_contact_author_phone     '0092 48 92 30 914'
_publ_section_title
;
2-Methylamino-5-nitrobenzoic acid
;
loop_
    _publ_author_name
    _publ_author_address
    'Raza, Abdul Rauf'
;
Department of Chemistry
University of Sargodha
Sargodha
Pakistan
;
    'Syeda Laila Rubab'
;
Department of Chemistry
University of Sargodha
Sargodha
Pakistan
;
    'Tahir, M. Nawaz'
;
Department of Physics
University of Sargodha
Sargodha
Pakistan
;
data_I
_audit_creation_method     SHELXL-97
_chemical_name_systematic
;
2-Methylamino-5-nitrobenzoic acid
;
_chemical_name_common     ?
_chemical_formula_moiety     'C8 H8 N2 O4'
_chemical_formula_sum     'C8 H8 N2 O4'
_chemical_formula_iupac     'C8 H8 N2 O4'
_chemical_formula_weight     196.16
_symmetry_cell_setting     monoclinic
_symmetry_space_group_name_H-M     'P 21/c'
_symmetry_space_group_name_Hall     '-P 2ybc'
loop_
    _symmetry_equiv_pos_site_id
    _symmetry_equiv_pos_as_xyz
    1 x,y,z
    2 -x,1/2+y,1/2-z
    3 -x,-y,-z
    4 x,1/2-y,1/2+z
_cell_length_a     7.2541(12)
_cell_length_b     14.037(2)
_cell_length_c     8.5972(14)
_cell_angle_alpha     90
_cell_angle_beta     103.673(6)
_cell_angle_gamma     90
_cell_volume     850.6(2)
_cell_formula_units_Z     4
_cell_measurement_reflns_used     931
_cell_measurement_theta_min     2.84
_cell_measurement_theta_max     26.00
_cell_measurement_temperature     296(2)
_exptl_crystal_description     needle
_exptl_crystal_colour     colorless
_exptl_crystal_size_max     0.34
_exptl_crystal_size_mid     0.12
_exptl_crystal_size_min     0.10
_exptl_crystal_density_diffrn     1.532
_exptl_crystal_density_meas     ?
_exptl_crystal_density_method     'not measured'
_exptl_crystal_F_000     408
_exptl_absorpt_coefficient_mu     0.125
_exptl_absorpt_correction_type     multi-scan
_exptl_absorpt_process_details     '(SADABS; Bruker, 2005)'
_exptl_absorpt_correction_T_min     0.979
_exptl_absorpt_correction_T_max     0.988
_exptl_special_details
;
;
_diffrn_ambient_temperature     296(2)
_diffrn_radiation_type     MoK\a
_diffrn_radiation_wavelength     0.71073
_diffrn_radiation_source     'fine-focus sealed tube'
_diffrn_radiation_monochromator     graphite
_diffrn_measurement_device_type     'Bruker Kappa APEXII CCD'
_diffrn_measurement_method     \w
_diffrn_detector_area_resol_mean     7.50
_diffrn_reflns_number     6739
_diffrn_reflns_av_R_equivalents     0.0511
_diffrn_reflns_av_sigmaI/netI     0.0523
_diffrn_reflns_theta_min     2.84
_diffrn_reflns_theta_max     26.00
_diffrn_reflns_theta_full     26.00
_diffrn_measured_fraction_theta_max     0.995
_diffrn_measured_fraction_theta_full     0.995
_diffrn_reflns_limit_h_min     -8
_diffrn_reflns_limit_h_max     8
_diffrn_reflns_limit_k_min     -17
_diffrn_reflns_limit_k_max     12
_diffrn_reflns_limit_l_min     -10
_diffrn_reflns_limit_l_max     10
_diffrn_standards_number     0
_diffrn_standards_interval_count     ?
_diffrn_standards_interval_time     ?
_diffrn_standards_decay_%     ?
_refine_special_details
;
Refinement of <i>F</i>^2^ against ALL reflections. The weighted <i>R</i>-factor
<i>wR</i> and goodness of fit <i>S</i> are based on <i>F</i>^2^, conventional
<i>R</i>-factors <i>R</i> are based on <i>F</i>, with <i>F</i> set to zero for
negative <i>F</i>^2^. The threshold expression of <i>F</i>^2^ >
\s(<i>F</i>^2^) is used only for calculating <i>R</i>-factors(gt) <i>etc</i>.
and is not relevant to the choice of reflections for refinement.
<i>R</i>-factors based on <i>F</i>^2^ are statistically about twice as large
as those based on <i>F</i>, and <i>R</i>- factors based on ALL data will be
even larger.
;
_reflns_number_total     1667
_reflns_number_gt     931
_reflns_threshold_expression     I>2\s(I)
_refine_ls_structure_factor_coef     Fsqd
_refine_ls_matrix_type     full
_refine_ls_R_factor_all     0.1027
_refine_ls_R_factor_gt     0.0506
_refine_ls_wR_factor_gt     0.1264
_refine_ls_wR_factor_ref     0.1564
_refine_ls_goodness_of_fit_ref     0.948
_refine_ls_restrained_S_all     0.948
_refine_ls_number_reflns     1667
_refine_ls_number_parameters     129
_refine_ls_number_restraints     0
_refine_ls_hydrogen_treatment     constr
_refine_ls_weighting_scheme     calc
_refine_ls_weighting_details
                 'calc w=1/[\s^2^(Fo^2^)+(0.0901P)^2^] where P=(Fo^2^+2Fc^2^)/3'
_atom_sites_solution_hydrogens     geom
_atom_sites_solution_primary     direct
_atom_sites_solution_secondary     difmap
_refine_ls_shift/su_max     0.000
_refine_ls_shift/su_mean     0.000
_refine_diff_density_max     0.250
_refine_diff_density_min     -0.269
loop_
    _atom_type_symbol
    _atom_type_description
    _atom_type_scat_dispersion_real
    _atom_type_scat_dispersion_imag
    _atom_type_scat_source
    'C' 'C' 0.0033 0.0016
                         'International Tables Vol C Tables 4.2.6.8 and 6.1.1.4'
    'H' 'H' 0.0000 0.0000
                         'International Tables Vol C Tables 4.2.6.8 and 6.1.1.4'
    'N' 'N' 0.0061 0.0033
                         'International Tables Vol C Tables 4.2.6.8 and 6.1.1.4'
    'O' 'O' 0.0106 0.0060
                         'International Tables Vol C Tables 4.2.6.8 and 6.1.1.4'
_computing_data_collection     'APEX2 (Bruker, 2007)'
_computing_cell_refinement     'SAINT (Bruker, 2007)'
_computing_data_reduction     'SAINT (Bruker, 2007)'
_computing_structure_solution     'SHELXS97 (Sheldrick, 2008)'
_computing_structure_refinement     'SHELXL97 (Sheldrick, 2008)'
_computing_molecular_graphics
                  'ORTEP-3 for Windows (Farrugia, 1997) and PLATON (Spek, 2009)'
_computing_publication_material
;
WinGX (Farrugia, 1999) and PLATON (Spek, 2009)
;
loop_
    _atom_site_type_symbol
    _atom_site_label
    _atom_site_fract_x
    _atom_site_fract_y
    _atom_site_fract_z
    _atom_site_U_iso_or_equiv
    _atom_site_thermal_displace_type
    _atom_site_calc_flag
    _atom_site_refinement_flags
    _atom_site_occupancy
    O O1 0.5419(3) 0.38658(12) 0.5049(2) 0.0518(7) Uani . . 1.000
    O O2 0.7127(3) 0.49628(11) 0.4158(3) 0.0573(8) Uani . . 1.000
    O O3 1.2269(3) 0.42409(14) 0.1896(3) 0.0729(9) Uani . . 1.000
    O O4 1.3096(3) 0.27893(14) 0.1606(3) 0.0672(8) Uani . . 1.000
    N N1 0.6259(3) 0.20268(13) 0.4642(3) 0.0468(8) Uani . . 1.000
    N N2 1.2080(3) 0.33798(16) 0.2050(3) 0.0520(9) Uani . . 1.000
    C C1 0.7967(3) 0.33700(15) 0.3914(3) 0.0356(8) Uani . . 1.000
    C C2 0.7635(3) 0.23711(16) 0.4028(3) 0.0380(8) Uani . . 1.000
    C C3 0.8868(3) 0.17368(17) 0.3470(3) 0.0421(9) Uani . . 1.000
    C C4 1.0304(4) 0.20647(17) 0.2851(3) 0.0445(9) Uani . . 1.000
    C C5 1.0588(3) 0.30381(17) 0.2745(3) 0.0412(9) Uani . . 1.000
    C C6 0.9435(4) 0.36766(16) 0.3270(3) 0.0405(8) Uani . . 1.000
    C C7 0.6728(4) 0.40694(16) 0.4424(3) 0.0404(9) Uani . . 1.000
    C C8 0.5800(4) 0.10286(17) 0.4683(4) 0.0530(11) Uani . . 1.000
    H H1 0.55963 0.24247 0.50427 0.0562 Uiso . . 1.000
    H H2 0.63612 0.53160 0.44325 0.0859 Uiso . . 1.000
    H H3 0.86864 0.10833 0.35312 0.0505 Uiso . . 1.000
    H H4 1.10970 0.16375 0.24988 0.0534 Uiso . . 1.000
    H H6 0.96473 0.43263 0.31904 0.0486 Uiso . . 1.000
    H H8A 0.68822 0.06878 0.52857 0.0796 Uiso . . 1.000
    H H8B 0.54575 0.07839 0.36101 0.0796 Uiso . . 1.000
    H H8C 0.47552 0.09499 0.51789 0.0796 Uiso . . 1.000
loop_
    _atom_site_aniso_label
    _atom_site_aniso_U_11
    _atom_site_aniso_U_22
    _atom_site_aniso_U_33
    _atom_site_aniso_U_12
    _atom_site_aniso_U_13
    _atom_site_aniso_U_23
    O1 0.0570(13) 0.0296(10) 0.0792(14) 0.0016(8) 0.0367(11) 0.0003(9)
    O2 0.0657(13) 0.0256(11) 0.0921(16) 0.0005(9) 0.0418(12) -0.0015(9)
    O3 0.0793(16) 0.0436(12) 0.1119(19) -0.0089(10) 0.0550(14) 0.0108(12)
    O4 0.0582(13) 0.0610(13) 0.0958(17) 0.0082(10) 0.0448(12) 0.0052(12)
    N1 0.0541(14) 0.0254(11) 0.0716(16) -0.0034(10) 0.0363(13) -0.0040(10)
    N2 0.0497(15) 0.0443(14) 0.0687(17) 0.0010(12) 0.0273(13) 0.0050(12)
    C1 0.0406(15) 0.0224(12) 0.0464(16) 0.0003(10) 0.0156(12) -0.0020(10)
    C2 0.0416(15) 0.0307(13) 0.0447(15) -0.0026(11) 0.0160(13) -0.0013(11)
    C3 0.0464(16) 0.0261(12) 0.0584(17) 0.0005(11) 0.0216(14) -0.0032(12)
    C4 0.0461(16) 0.0333(15) 0.0586(18) 0.0050(12) 0.0212(14) -0.0029(12)
    C5 0.0414(15) 0.0366(15) 0.0497(16) -0.0023(11) 0.0190(13) 0.0030(12)
    C6 0.0438(15) 0.0288(13) 0.0502(16) -0.0012(11) 0.0137(13) -0.0003(11)
    C7 0.0467(16) 0.0264(14) 0.0494(16) -0.0001(11) 0.0141(14) -0.0006(12)
    C8 0.069(2) 0.0257(14) 0.076(2) -0.0092(12) 0.0404(16) -0.0070(13)
_geom_special_details
;
 Bond distances, angles etc. have been calculated using the
 rounded fractional coordinates. All su's are estimated
 from the variances of the (full) variance-covariance matrix.
 The cell esds are taken into account in the estimation of
 distances, angles and torsion angles
;
loop_
    _geom_bond_atom_site_label_1
    _geom_bond_atom_site_label_2
    _geom_bond_site_symmetry_1
    _geom_bond_site_symmetry_2
    _geom_bond_distance
    _geom_bond_publ_flag
    O1 C7 . . 1.230(4) no
    O2 C7 . . 1.319(3) no
    O3 N2 . . 1.227(3) no
    O4 N2 . . 1.228(3) no
    O2 H2 . . 0.8200 no
    N1 C8 . . 1.443(3) no
    N1 C2 . . 1.326(3) no
    N2 C5 . . 1.437(3) no
    N1 H1 . . 0.8600 no
    C1 C7 . . 1.466(3) no
    C1 C2 . . 1.430(3) no
    C1 C6 . . 1.380(4) no
    C2 C3 . . 1.423(3) no
    C3 C4 . . 1.357(4) no
    C4 C5 . . 1.388(3) no
    C5 C6 . . 1.373(4) no
    C3 H3 . . 0.9300 no
    C4 H4 . . 0.9300 no
    C6 H6 . . 0.9300 no
    C8 H8A . . 0.9600 no
    C8 H8B . . 0.9600 no
    C8 H8C . . 0.9600 no
loop_
    _geom_angle_atom_site_label_1
    _geom_angle_atom_site_label_2
    _geom_angle_atom_site_label_3
    _geom_angle_site_symmetry_1
    _geom_angle_site_symmetry_2
    _geom_angle_site_symmetry_3
    _geom_angle
    _geom_angle_publ_flag
    C7 O2 H2 . . . 109.00 no
    C2 N1 C8 . . . 124.3(2) no
    O3 N2 C5 . . . 119.2(2) no
    O4 N2 C5 . . . 118.1(2) no
    O3 N2 O4 . . . 122.7(2) no
    C2 N1 H1 . . . 118.00 no
    C8 N1 H1 . . . 118.00 no
    C6 C1 C7 . . . 119.8(2) no
    C2 C1 C6 . . . 119.5(2) no
    C2 C1 C7 . . . 120.7(2) no
    N1 C2 C3 . . . 119.9(2) no
    N1 C2 C1 . . . 122.7(2) no
    C1 C2 C3 . . . 117.4(2) no
    C2 C3 C4 . . . 121.5(2) no
    C3 C4 C5 . . . 119.9(2) no
    C4 C5 C6 . . . 120.6(2) no
    N2 C5 C4 . . . 119.6(2) no
    N2 C5 C6 . . . 119.7(2) no
    C1 C6 C5 . . . 121.1(2) no
    O1 C7 O2 . . . 121.4(2) no
    O1 C7 C1 . . . 124.5(2) no
    O2 C7 C1 . . . 114.2(2) no
    C2 C3 H3 . . . 119.00 no
    C4 C3 H3 . . . 119.00 no
    C3 C4 H4 . . . 120.00 no
    C5 C4 H4 . . . 120.00 no
    C1 C6 H6 . . . 119.00 no
    C5 C6 H6 . . . 119.00 no
    N1 C8 H8A . . . 109.00 no
    N1 C8 H8B . . . 109.00 no
    N1 C8 H8C . . . 109.00 no
    H8A C8 H8B . . . 109.00 no
    H8A C8 H8C . . . 110.00 no
    H8B C8 H8C . . . 109.00 no
loop_
    _geom_torsion_atom_site_label_1
    _geom_torsion_atom_site_label_2
    _geom_torsion_atom_site_label_3
    _geom_torsion_atom_site_label_4
    _geom_torsion_site_symmetry_1
    _geom_torsion_site_symmetry_2
    _geom_torsion_site_symmetry_3
    _geom_torsion_site_symmetry_4
    _geom_torsion
    _geom_torsion_publ_flag
    C8 N1 C2 C1 . . . . 175.8(3) no
    C8 N1 C2 C3 . . . . -5.1(4) no
    O3 N2 C5 C4 . . . . 176.8(3) no
    O3 N2 C5 C6 . . . . -2.0(4) no
    O4 N2 C5 C4 . . . . -1.9(4) no
    O4 N2 C5 C6 . . . . 179.4(3) no
    C6 C1 C2 N1 . . . . 179.6(2) no
    C6 C1 C2 C3 . . . . 0.4(4) no
    C7 C1 C2 N1 . . . . -2.5(4) no
    C7 C1 C2 C3 . . . . 178.4(2) no
    C2 C1 C6 C5 . . . . -0.4(4) no
    C7 C1 C6 C5 . . . . -178.3(2) no
    C2 C1 C7 O1 . . . . 4.1(4) no
    C2 C1 C7 O2 . . . . -175.9(2) no
    C6 C1 C7 O1 . . . . -178.0(2) no
    C6 C1 C7 O2 . . . . 2.0(4) no
    N1 C2 C3 C4 . . . . -179.3(2) no
    C1 C2 C3 C4 . . . . -0.1(4) no
    C2 C3 C4 C5 . . . . -0.3(4) no
    C3 C4 C5 N2 . . . . -178.4(2) no
    C3 C4 C5 C6 . . . . 0.4(4) no
    N2 C5 C6 C1 . . . . 178.7(2) no
    C4 C5 C6 C1 . . . . 0.0(4) no
loop_
    _geom_hbond_atom_site_label_D
    _geom_hbond_atom_site_label_H
    _geom_hbond_atom_site_label_A
    _geom_hbond_site_symmetry_A
    _geom_hbond_distance_DH
    _geom_hbond_distance_HA
    _geom_hbond_distance_DA
    _geom_hbond_angle_DHA
    _geom_hbond_publ_flag
    N1 H1 O1 . 0.86 2.03 2.694(3) 134 yes
    N1 H1 O4 4_455 0.86 2.52 3.165(3) 133 yes
    O2 H2 O1 3_666 0.82 1.86 2.679(3) 177 yes
