# Supplementary material for: 2-Methyl­amino-5-nitro­benzoic acid
Source: Acta Crystallogr Sect E Struct Rep Online. 2010 May 29;66(Pt 6):o1484. doi: 10.1107/S160053681001946X (PMC2979349; doi:10.1107/S160053681001946X)
Supplement: Supplementary file 2 [file e-66-o1484-Isup2.hkl]

#
# h,k,l, Fc-squared, Fo-squared, sigma(Fo-squared) and status flag
#
data_I
_shelx_title ' LRI2A_0m in P2(1)/c'
_shelx_refln_list_code          4
_shelx_F_calc_maximum      223.91
_exptl_crystal_F_000       408.00
_reflns_d_resolution_high  0.8107
 
loop_
 _symmetry_equiv_pos_as_xyz
 'x, y, z'
 '-x, y+1/2, -z+1/2'
 '-x, -y, -z'
 'x, -y-1/2, z-1/2'
 
_cell_length_a     7.2541
_cell_length_b    14.0367
_cell_length_c     8.5972
_cell_angle_alpha  90.000
_cell_angle_beta  103.673
_cell_angle_gamma  90.000
 
_shelx_F_squared_multiplier     1.000
 
loop_
 _refln_index_h
 _refln_index_k
 _refln_index_l
 _refln_F_squared_calc
 _refln_F_squared_meas
 _refln_F_squared_sigma
 _refln_observed_status
   1   0   0        1.87       -0.85      0.85 o
   2   0   0     1560.03     1384.59     21.20 o
   3   0   0      377.27      334.11      7.15 o
   4   0   0      472.03      464.54     11.32 o
   5   0   0        2.19        7.79      3.86 o
   6   0   0       38.86       47.79      5.80 o
   7   0   0       68.95       75.42     12.32 o
   8   0   0       42.95       48.80     12.32 o
   1   1   0      668.21      584.96      7.64 o
   2   1   0      582.34      509.37      6.36 o
   3   1   0      870.49      779.33     10.29 o
   4   1   0      512.57      530.98      8.85 o
   5   1   0        6.04        7.98      2.09 o
   6   1   0        9.46        8.27      3.49 o
   7   1   0       57.78       57.33      7.99 o
   8   1   0       26.40       24.52      8.87 o
   0   2   0     4828.46     5082.24     65.29 o
   1   2   0     1795.58     1687.15     16.73 o
   2   2   0      104.94      105.44      2.87 o
   3   2   0       63.22       66.36      2.64 o
   4   2   0       27.59       23.28      2.62 o
   5   2   0       56.86       60.91      4.46 o
   6   2   0        1.51        1.63      3.56 o
   7   2   0       53.32       65.56      8.69 o
   8   2   0        0.19        1.92     17.25 o
   1   3   0       94.18       94.62      1.92 o
   2   3   0      630.05      627.50      8.60 o
   3   3   0     1667.20     1645.26     23.62 o
   4   3   0      559.22      566.21     10.40 o
   5   3   0       26.02       23.64      3.04 o
   6   3   0       81.65       78.72      5.56 o
   7   3   0      222.27      267.28     16.02 o
   8   3   0        8.64        1.95      6.60 o
   0   4   0      781.85      817.31     12.32 o
   1   4   0       23.47       31.04      1.43 o
   2   4   0     1567.06     1639.08     17.14 o
   3   4   0     1418.35     1401.59     20.74 o
   4   4   0       28.88       27.95      3.67 o
   5   4   0       77.06       75.88      4.03 o
   6   4   0        0.16       -2.88      2.88 o
   7   4   0       21.74       23.55      7.00 o
   8   4   0       23.18       17.57      8.64 o
   1   5   0      209.18      226.96      3.51 o
   2   5   0       78.98       95.52      2.97 o
   3   5   0      181.16      186.90      7.76 o
   4   5   0       28.31       35.88      2.62 o
   5   5   0        6.19        6.65      2.63 o
   6   5   0        7.79        5.40      3.76 o
   7   5   0       16.05        8.31      6.03 o
   8   5   0        0.03        0.07      5.50 o
   0   6   0        0.15       -0.85      1.73 o
   1   6   0     1609.21     1801.11     17.22 o
   2   6   0       25.90       26.11      1.90 o
   3   6   0       31.72       39.64      2.61 o
   4   6   0       34.19       37.03      3.39 o
   5   6   0        0.10       -2.30      2.30 o
   6   6   0        0.28        2.13      3.11 o
   7   6   0        7.28        4.20      4.19 o
   8   6   0        1.16       -7.39      7.39 o
   1   7   0      136.10      151.34      3.85 o
   2   7   0      105.51      106.27      3.84 o
   3   7   0      160.66      164.40      5.92 o
   4   7   0       32.55       33.46      3.50 o
   5   7   0      240.36      259.51      8.60 o
   6   7   0        6.86        6.89      3.63 o
   7   7   0       38.23       35.03      5.72 o
   0   8   0        2.01        0.47      2.20 o
   1   8   0      597.16      644.64      9.26 o
   2   8   0        0.90        1.68      1.55 o
   3   8   0        0.11       -2.32      2.32 o
   4   8   0      132.43      136.32      5.93 o
   5   8   0       77.75       84.99      4.82 o
   6   8   0       10.02        8.24      4.47 o
   7   8   0       26.35       17.73      6.74 o
   1   9   0       46.36       54.36      2.96 o
   2   9   0      488.79      519.87      8.37 o
   3   9   0       39.54       43.48      4.30 o
   4   9   0       22.11       19.80      4.30 o
   5   9   0      342.08      362.79     13.51 o
   6   9   0       37.17       26.18      5.12 o
   7   9   0        9.64        0.07      7.16 o
   0  10   0     1134.01     1176.83     21.45 o
   1  10   0      349.92      342.92      9.80 o
   2  10   0      167.38      155.67      4.78 o
   3  10   0      471.24      462.11     10.99 o
   4  10   0       25.03       17.13      3.91 o
   5  10   0       39.41       38.71      5.36 o
   6  10   0        2.99        4.24      4.30 o
   7  10   0       16.38       17.08     10.35 o
   1  11   0       63.14       64.06      3.55 o
   2  11   0      283.95      249.31      6.25 o
   3  11   0        8.61       10.47      3.70 o
   4  11   0      133.59      146.55     11.10 o
   5  11   0        0.06        0.75      4.29 o
   6  11   0        7.95       12.15      6.98 o
   0  12   0       97.54       94.50      7.32 o
   1  12   0        2.13        1.85      2.71 o
   2  12   0      951.51      908.20     22.76 o
   3  12   0      108.09      116.47      7.87 o
   4  12   0       20.35       20.03      5.98 o
   5  12   0        0.01        0.04      5.67 o
   6  12   0        1.22       -4.85      6.45 o
   1  13   0      170.25      155.80     10.13 o
   2  13   0        0.69       -1.52      7.21 o
   3  13   0        0.11       -5.53      5.53 o
   4  13   0        2.62        1.41      5.74 o
   5  13   0        0.20       -4.77      5.53 o
   0  14   0        7.20        4.13      5.80 o
   1  14   0       40.48       44.67      6.74 o
   2  14   0       54.30       62.90      7.87 o
   3  14   0      125.84      124.59     10.51 o
   4  14   0       17.37       14.90      6.69 o
   5  14   0        0.00        1.53      6.87 o
   1  15   0       16.76        9.36      5.70 o
   2  15   0        5.49        3.84      5.49 o
   3  15   0        5.49        6.11      6.24 o
   4  15   0       10.71       15.41     15.42 o
   0  16   0        0.92       -4.93     10.35 o
   1  16   0       11.73       18.51      8.19 o
   2  16   0       20.40       26.15      8.88 o
   3  16   0        0.14       -6.22      6.22 o
   1  17   0        6.29        8.59      8.19 o
  -8   1   1        1.18       -3.90      5.68 o
  -7   1   1       25.55       35.62      6.79 o
  -6   1   1        7.63       10.04      2.90 o
  -5   1   1      211.85      247.33      6.12 o
  -4   1   1      999.29     1097.06     18.29 o
  -3   1   1      402.68      373.46      5.49 o
  -2   1   1      391.01      314.92      5.27 o
  -1   1   1      750.59      583.19     10.43 o
   0   1   1      753.54      585.23      6.51 o
   1   1   1       71.89       60.84      2.04 o
   2   1   1       18.01       16.78      1.58 o
   3   1   1       11.34        9.30      1.77 o
   4   1   1       21.60       15.46      2.27 o
   5   1   1       83.82       93.43      4.52 o
   6   1   1       24.11       26.94      4.36 o
   7   1   1       11.85       13.08      8.87 o
   8   1   1       29.78       24.40      7.67 o
  -8   2   1        8.25        6.77      5.03 o
  -7   2   1      501.41      624.50     19.83 o
  -6   2   1        0.27        2.18      2.57 o
  -5   2   1        5.88        3.76      2.13 o
  -4   2   1      489.90      520.43      9.13 o
  -3   2   1      295.68      328.15      4.83 o
  -2   2   1     1912.61     1543.11     19.06 o
  -1   2   1       61.95       53.84      3.33 o
   0   2   1     3727.87     2907.27     23.45 o
   1   2   1     1730.69     1503.82     17.54 o
   2   2   1      820.86      728.27      9.79 o
   3   2   1      176.28      179.73      5.19 o
   4   2   1      170.49      184.37      5.68 o
   5   2   1      182.78      198.41      6.55 o
   6   2   1        0.68       -2.22      3.57 o
   7   2   1        0.89       -2.80      5.54 o
   8   2   1       86.84       93.34     10.79 o
  -8   3   1        4.97       -1.42      5.54 o
  -7   3   1        1.09       -2.96      4.50 o
  -6   3   1       76.21       72.08      4.39 o
  -5   3   1       71.44       73.08      4.37 o
  -4   3   1       15.34       17.06      2.09 o
  -3   3   1      316.65      353.12      5.99 o
  -2   3   1      901.65      779.31      9.13 o
  -1   3   1      891.39      701.45      7.26 o
   0   3   1     1434.29     1132.57      9.81 o
   1   3   1     2285.61     1873.39     20.03 o
   2   3   1      309.19      293.89      6.36 o
   3   3   1      602.05      548.05     10.08 o
   4   3   1      124.44      124.68      5.01 o
   5   3   1        4.22        0.73      2.67 o
   6   3   1       12.53       17.81      4.12 o
   7   3   1       41.76       39.57      7.93 o
   8   3   1       28.36       34.85      8.34 o
  -8   4   1       98.68      101.73     10.84 o
  -7   4   1       59.70       65.47     12.57 o
  -6   4   1        0.02        2.07      3.74 o
  -5   4   1       15.14       15.66      2.63 o
  -4   4   1       26.61       32.83      3.14 o
  -3   4   1       83.17       93.50      3.18 o
  -2   4   1      204.45      184.97      3.25 o
  -1   4   1       24.51       22.81      1.42 o
   0   4   1       23.54       22.93      1.37 o
   1   4   1      454.46      405.27      5.08 o
   2   4   1       28.86       34.44      2.08 o
   3   4   1      106.31      105.69      5.85 o
   4   4   1       18.35       18.35      2.90 o
   5   4   1       14.60       21.80      3.84 o
   6   4   1        3.72        2.39      4.72 o
   7   4   1        1.75       -4.79      6.24 o
   8   4   1       15.39       -0.35      6.94 o
  -8   5   1        3.29        0.62      6.09 o
  -7   5   1       14.14       13.82      5.74 o
  -6   5   1       45.23       45.72      5.47 o
  -5   5   1       69.37       68.18      5.88 o
  -4   5   1       21.43       23.15      2.31 o
  -3   5   1      563.05      661.67      9.36 o
  -2   5   1      388.39      352.39      4.69 o
  -1   5   1       49.58       43.93      2.41 o
   0   5   1      674.56      582.43      7.00 o
   1   5   1      358.75      328.09      4.85 o
   2   5   1      134.61      132.64      4.70 o
   3   5   1       39.76       39.69      2.92 o
   4   5   1      366.24      400.20      9.14 o
   5   5   1        0.16       -2.71      2.71 o
   6   5   1       22.24       29.33      4.81 o
   7   5   1       14.13       24.06      5.92 o
   8   5   1        9.44        3.52      7.10 o
  -8   6   1       39.90       29.30      5.25 o
  -7   6   1        2.54       -3.67      3.67 o
  -6   6   1       13.93       20.03      4.34 o
  -5   6   1       20.74       24.68      2.75 o
  -4   6   1       51.87       58.50      3.05 o
  -3   6   1      210.48      226.92      4.99 o
  -2   6   1      516.20      509.41      8.74 o
  -1   6   1        0.45       -0.51      1.36 o
   0   6   1        8.63        7.64      1.38 o
   1   6   1      702.77      719.40      9.08 o
   2   6   1       19.93       12.79      2.18 o
   3   6   1      143.58      156.11      5.95 o
   4   6   1        2.16        7.29      2.47 o
   5   6   1       66.29       74.64      5.62 o
   6   6   1        6.17        7.61      3.53 o
   7   6   1        0.89        1.05      5.29 o
  -8   7   1        0.24       -4.27      4.27 o
  -7   7   1        1.17       -1.96      3.84 o
  -6   7   1        7.46        4.50      3.22 o
  -5   7   1       70.70       71.04      4.20 o
  -4   7   1      249.88      282.58      6.52 o
  -3   7   1        0.25       -0.88      1.67 o
  -2   7   1      380.24      361.49      5.84 o
  -1   7   1      401.95      415.29      6.26 o
   0   7   1     2620.76     2617.52     28.55 o
   1   7   1     1810.63     1762.00     20.19 o
   2   7   1       86.14      100.00      4.75 o
   3   7   1      183.48      181.58      6.14 o
   4   7   1        2.93        2.70      2.55 o
   5   7   1        9.97       10.25      3.05 o
   6   7   1       11.13        8.07      3.82 o
   7   7   1        0.66        0.62      6.63 o
  -7   8   1        3.22        2.41      3.69 o
  -6   8   1      119.26      112.40      6.85 o
  -5   8   1      148.37      151.11      6.31 o
  -4   8   1      374.50      396.05     10.87 o
  -3   8   1       69.63       72.46      3.54 o
  -2   8   1        4.93        5.44      1.91 o
  -1   8   1        5.18        0.90      2.03 o
   0   8   1       10.89       16.65      2.04 o
   1   8   1      118.56      134.92      4.49 o
   2   8   1       35.61       43.60      2.88 o
   3   8   1       61.22       69.58      4.61 o
   4   8   1       13.37       10.72      3.33 o
   5   8   1      229.28      235.44      8.01 o
   6   8   1       60.65       52.56      6.81 o
   7   8   1       41.99       60.14     12.32 o
  -7   9   1        5.79        7.51      4.99 o
  -6   9   1       10.52       10.29      4.73 o
  -5   9   1       91.78       87.57      5.49 o
  -4   9   1       31.70       33.42      3.95 o
  -3   9   1        0.60        0.58      2.33 o
  -2   9   1      237.90      215.18      5.74 o
  -1   9   1       13.17       10.12      2.01 o
   0   9   1       48.88       42.34      2.84 o
   1   9   1       71.30       71.95      3.57 o
   2   9   1       43.05       47.23      3.51 o
   3   9   1        9.00        6.51      3.00 o
   4   9   1        0.04       -3.15      3.15 o
   5   9   1      151.20      160.94     10.23 o
   6   9   1        0.83       -6.03      6.03 o
   7   9   1        3.92       -5.30      7.61 o
  -7  10   1        5.63       -2.79      7.24 o
  -6  10   1       70.11       68.77      6.23 o
  -5  10   1      215.80      227.53     10.33 o
  -4  10   1      300.89      304.19      9.61 o
  -3  10   1       11.82       12.31      2.98 o
  -2  10   1      161.86      158.33      6.04 o
  -1  10   1       19.15       18.35      2.33 o
   0  10   1       41.34       35.65      2.99 o
   1  10   1       15.29       15.89      2.15 o
   2  10   1       80.46       90.35      5.25 o
   3  10   1      303.38      315.88      9.46 o
   4  10   1        6.86        8.51      4.20 o
   5  10   1       84.13       85.07      8.12 o
   6  10   1       31.67       24.43      7.61 o
  -6  11   1        1.00       -0.45      5.21 o
  -5  11   1       90.87       97.18      7.04 o
  -4  11   1       43.12       41.67      5.40 o
  -3  11   1       20.72       17.11      3.66 o
  -2  11   1      875.01      945.33     16.00 o
  -1  11   1        1.88        1.22      2.04 o
   0  11   1       70.60       62.95      3.80 o
   1  11   1       53.86       51.85      3.57 o
   2  11   1        5.10        4.89      2.53 o
   3  11   1      350.38      395.07     12.31 o
   4  11   1       40.44       36.61      5.43 o
   5  11   1        0.01        3.26      6.01 o
   6  11   1       34.86       24.96      7.82 o
  -6  12   1        5.62        0.41      5.33 o
  -5  12   1       12.64       19.92      5.06 o
  -4  12   1        0.19       -1.97      3.94 o
  -3  12   1       66.37       62.94      6.00 o
  -2  12   1       15.64       13.15      6.19 o
  -1  12   1        0.05       -0.97      2.64 o
   0  12   1       59.35       61.14      4.94 o
   1  12   1        2.24        6.07      3.25 o
   2  12   1        0.01        0.92      4.20 o
   3  12   1       13.02        7.86      5.19 o
   4  12   1        1.05        2.48      5.81 o
   5  12   1        0.34       -6.06      6.06 o
   6  12   1        9.82       16.37      7.55 o
  -5  13   1        0.20       -4.68      6.14 o
  -4  13   1        2.12        4.32      4.49 o
  -3  13   1      210.44      195.77      9.46 o
  -2  13   1       37.37       33.08      5.06 o
  -1  13   1       12.99        6.15      4.24 o
   0  13   1        1.45        3.52      3.59 o
   1  13   1       12.01       10.89      4.29 o
   2  13   1       10.69       10.83      5.36 o
   3  13   1        0.01       -5.25      5.25 o
   4  13   1       57.77       49.41      8.23 o
   5  13   1        3.23       -5.63      6.51 o
  -5  14   1       99.49      121.94     13.29 o
  -4  14   1        0.03       -1.86      5.87 o
  -3  14   1       16.64       13.85      5.92 o
  -2  14   1       16.84        8.91      5.35 o
  -1  14   1      151.20      128.10      9.83 o
   0  14   1       16.38       13.84      5.29 o
   1  14   1        6.50        3.23      6.11 o
   2  14   1      157.54      121.15     12.23 o
   3  14   1       19.29       16.47      6.90 o
   4  14   1       22.57       -2.56      6.78 o
  -4  15   1       39.80       52.51      8.68 o
  -3  15   1        0.00        0.88      5.76 o
  -2  15   1        3.33        9.21      5.83 o
  -1  15   1       44.62       46.53      7.26 o
   0  15   1        7.60        4.28      6.79 o
   1  15   1        0.10       10.40      6.87 o
   2  15   1        5.97        4.89      5.85 o
   3  15   1        3.26       -2.31      6.14 o
   4  15   1        0.07       -3.36      6.69 o
  -3  16   1        0.49        0.61      5.99 o
  -2  16   1       25.51       25.25      7.08 o
  -1  16   1        0.94        8.91      7.79 o
   0  16   1       31.74       20.14      8.49 o
   1  16   1       15.96       10.56      7.49 o
   2  16   1       11.82        0.63      7.22 o
   3  16   1        7.37       10.79      8.41 o
  -1  17   1       38.21       30.99      9.58 o
   0  17   1       13.91       12.36      8.69 o
   1  17   1       16.26       19.07      8.98 o
  -7   0   2       49.35       63.10      9.86 o
  -6   0   2        7.29        1.99      2.90 o
  -5   0   2        5.54        7.20      2.53 o
  -4   0   2       81.76       89.26      4.88 o
  -3   0   2      940.49      967.13     17.36 o
  -1   0   2      397.91      375.20      8.69 o
   0   0   2       20.57       16.16      1.41 o
   1   0   2    50136.94    47232.31   1091.56 o
   2   0   2       40.04       37.85      3.14 o
   3   0   2      355.93      376.97     15.77 o
   4   0   2      179.07      185.37      7.96 o
   5   0   2       24.66       21.89      4.55 o
   6   0   2        0.04       -3.68      5.19 o
   7   0   2       20.14       11.34      9.37 o
   8   0   2       33.25       50.77     14.29 o
  -8   1   2       22.38       30.47     11.09 o
  -7   1   2      155.42      154.91     11.09 o
  -6   1   2      315.54      339.09      9.75 o
  -5   1   2       30.76       34.75      3.17 o
  -4   1   2        1.37        0.60      1.34 o
  -3   1   2      282.93      296.39      6.03 o
  -2   1   2     2237.36     2057.66     34.31 o
  -1   1   2     1885.98     1715.57     16.80 o
   0   1   2     2688.86     2561.91     28.74 o
   1   1   2     8493.85     8081.30    102.51 o
   2   1   2       18.95       18.87      1.93 o
   3   1   2       11.91        9.85      2.35 o
   4   1   2       22.27       14.71      3.08 o
   5   1   2      147.72      153.18     10.35 o
   6   1   2        3.35       -0.71      3.67 o
   7   1   2        0.01       -5.03      6.09 o
   8   1   2        0.00        6.13      7.29 o
  -8   2   2        3.12        5.87      6.16 o
  -7   2   2       46.81       49.70      6.24 o
  -6   2   2        0.37       -2.60      2.60 o
  -5   2   2       40.33       47.49      3.38 o
  -4   2   2      209.95      231.61      7.77 o
  -3   2   2      401.81      420.71      9.11 o
  -2   2   2       56.63       76.91      3.08 o
  -1   2   2        7.28        5.22      0.77 o
   0   2   2     1572.57     1483.23     16.09 o
   1   2   2     1303.96     1327.24     17.51 o
   2   2   2      158.34      152.49      4.22 o
   3   2   2       68.16       68.83      3.91 o
   4   2   2        0.69        0.44      2.38 o
   5   2   2       80.73       82.76      5.69 o
   6   2   2       10.14       12.50      4.24 o
   7   2   2        2.39        0.93      6.44 o
   8   2   2       39.75       60.26     11.58 o
  -8   3   2        6.27        1.97      7.89 o
  -7   3   2       19.22       30.23      7.39 o
  -6   3   2      361.84      393.45      9.72 o
  -5   3   2      368.57      360.25      8.47 o
  -4   3   2      185.20      190.00      7.02 o
  -3   3   2      814.97      818.42     16.67 o
  -2   3   2      820.87      786.31     10.72 o
  -1   3   2      629.60      605.15      6.23 o
   0   3   2        3.05        2.29      1.17 o
   1   3   2        0.26       -0.49      1.30 o
   2   3   2       29.99       34.29      2.42 o
   3   3   2       77.24       82.54      4.22 o
   4   3   2      502.79      511.66     11.93 o
   5   3   2       78.23       74.03      6.66 o
   6   3   2        3.25        0.66      4.08 o
   7   3   2        7.07        0.90      6.24 o
   8   3   2       38.17       46.08      9.74 o
  -8   4   2       41.59       44.36     10.84 o
  -7   4   2       64.35       71.30      6.99 o
  -6   4   2      246.45      257.53     21.44 o
  -5   4   2        8.98        6.78      2.49 o
  -4   4   2      152.28      141.03      4.94 o
  -3   4   2      527.02      521.68      7.53 o
  -2   4   2     4090.50     4143.28     40.22 o
  -1   4   2     1716.99     1791.98     16.50 o
   0   4   2       62.21       75.13      2.16 o
   1   4   2      294.21      300.73      5.53 o
   2   4   2        9.97        9.06      1.96 o
   3   4   2      349.41      345.59      9.04 o
   4   4   2       20.50       17.09      3.45 o
   5   4   2        5.53        2.77      3.58 o
   6   4   2        7.10        5.64      4.27 o
   7   4   2        0.32       -3.42      6.24 o
  -8   5   2        2.80        5.42      4.92 o
  -7   5   2        9.08        9.90      4.47 o
  -6   5   2        1.65       -0.66      3.06 o
  -5   5   2       21.02       22.47      3.03 o
  -4   5   2       76.97       83.73      3.08 o
  -3   5   2        9.09       16.05      1.81 o
  -2   5   2        1.37        2.88      1.07 o
  -1   5   2      462.00      507.36      6.00 o
   0   5   2      500.35      535.34      6.33 o
   1   5   2       20.67       21.17      1.88 o
   2   5   2        3.77        2.41      2.01 o
   3   5   2        0.27        1.95      2.47 o
   4   5   2      210.27      224.63      7.98 o
   5   5   2       11.92       15.23      4.09 o
   6   5   2        0.68       -0.39      5.08 o
   7   5   2        0.22       -1.30      6.60 o
  -8   6   2        7.19       10.71      5.92 o
  -7   6   2        3.13        2.86      9.12 o
  -6   6   2        0.68       -0.92      2.48 o
  -5   6   2       34.26       32.93      2.64 o
  -4   6   2       13.81       15.46      1.93 o
  -3   6   2      115.98      118.54      3.48 o
  -2   6   2       14.50       17.05      1.77 o
  -1   6   2       88.46       89.10      2.94 o
   0   6   2      479.43      525.06      6.78 o
   1   6   2        2.07        2.68      1.11 o
   2   6   2      702.04      736.36     13.03 o
   3   6   2        2.78        4.12      2.98 o
   4   6   2       23.13       28.61      3.29 o
   5   6   2        0.93       -1.99      2.65 o
   6   6   2        0.51       -2.30      4.31 o
   7   6   2        1.68        2.88      6.38 o
  -8   7   2        1.27        0.60      4.39 o
  -7   7   2        2.10        2.86      4.31 o
  -6   7   2      160.77      142.63      7.02 o
  -5   7   2        0.12       -2.15      2.15 o
  -4   7   2      208.64      213.65      5.19 o
  -3   7   2       21.50       21.24      2.18 o
  -2   7   2      356.99      360.02      5.84 o
  -1   7   2      127.20      144.90      3.95 o
   0   7   2       19.64       18.69      1.85 o
   1   7   2       18.31       24.30      2.40 o
   2   7   2      312.24      345.15      7.81 o
   3   7   2       54.59       52.19      3.79 o
   4   7   2        8.57       12.03      3.09 o
   5   7   2        7.56       13.02      3.31 o
   6   7   2       82.15       92.06      9.50 o
   7   7   2        1.47       -6.60      6.60 o
  -7   8   2       19.67       12.82      7.67 o
  -6   8   2       28.04       24.94      3.79 o
  -5   8   2       78.51       70.21      4.44 o
  -4   8   2      791.12      774.57     12.56 o
  -3   8   2      172.18      174.16      4.99 o
  -2   8   2        2.33        1.69      1.96 o
  -1   8   2       29.88       38.23      2.33 o
   0   8   2      948.49     1042.08     12.59 o
   1   8   2       26.71       21.62      2.14 o
   2   8   2       49.76       56.93      3.74 o
   3   8   2        7.46        9.05      2.85 o
   4   8   2        0.05       -1.56      2.71 o
   5   8   2       72.62       83.31      8.38 o
   6   8   2        6.46        0.12      5.41 o
   7   8   2        0.11        7.78      7.34 o
  -7   9   2        0.09        0.37      4.84 o
  -6   9   2       25.20       20.39      4.22 o
  -5   9   2       24.43       17.02      3.52 o
  -4   9   2      448.98      445.56     10.27 o
  -3   9   2       29.91       31.23      2.91 o
  -2   9   2      250.47      263.33      6.40 o
  -1   9   2      398.63      402.00      6.67 o
   0   9   2        7.87        8.10      1.91 o
   1   9   2       83.54       94.10      7.96 o
   2   9   2       14.87       20.44      2.91 o
   3   9   2      201.30      221.56      8.00 o
   4   9   2        1.68       -2.14      3.71 o
   5   9   2        0.20       -0.65      5.19 o
   6   9   2       78.86       70.48      8.97 o
  -7  10   2        0.13       -0.06      5.82 o
  -6  10   2       65.54       52.67      5.20 o
  -5  10   2       27.00       20.56      3.80 o
  -4  10   2        1.81        3.36      3.07 o
  -3  10   2        1.26        3.22      2.79 o
  -2  10   2      594.00      540.28     10.72 o
  -1  10   2      392.80      376.64      6.70 o
   0  10   2      356.62      370.30      6.85 o
   1  10   2      617.33      631.09     11.04 o
   2  10   2      117.03      138.79      7.90 o
   3  10   2        2.54        2.11      3.98 o
   4  10   2       93.78       81.98     11.54 o
   5  10   2       36.27       28.01      7.04 o
   6  10   2       35.24       22.51      7.76 o
  -6  11   2        3.47        3.17      4.78 o
  -5  11   2        2.10       -1.96      3.38 o
  -4  11   2       20.70       11.10      3.76 o
  -3  11   2      250.34      236.75      9.23 o
  -2  11   2      301.74      292.88      7.61 o
  -1  11   2        7.64        2.51      2.13 o
   0  11   2       13.46       16.00      2.57 o
   1  11   2        0.57       -0.20      2.32 o
   2  11   2       32.77       37.82      4.19 o
   3  11   2      446.98      431.42     16.76 o
   4  11   2       13.16       12.79      6.23 o
   5  11   2       10.87       11.69      6.88 o
   6  11   2        1.05        6.27      7.30 o
  -6  12   2        1.36       -2.71      4.41 o
  -5  12   2        0.70        3.00      4.10 o
  -4  12   2        0.00        1.88      3.76 o
  -3  12   2        0.94        0.42      3.81 o
  -2  12   2       77.43       71.73      6.11 o
  -1  12   2      814.95      757.15     19.57 o
   0  12   2        1.58        3.83      3.18 o
   1  12   2       55.18       65.42      7.04 o
   2  12   2       12.81       17.18      4.21 o
   3  12   2      320.85      363.63     15.09 o
   4  12   2       26.40       24.98      7.16 o
   5  12   2       17.95       26.61      8.03 o
  -5  13   2       33.80       38.93      5.76 o
  -4  13   2        1.85        4.25      4.49 o
  -3  13   2        0.04        3.11      4.19 o
  -2  13   2       46.71       47.55      5.69 o
  -1  13   2       45.63       41.09      7.68 o
   0  13   2       65.28       67.24     10.39 o
   1  13   2        0.23       -3.68      3.68 o
   2  13   2      128.73      102.94      9.24 o
   3  13   2       20.04       24.40      7.01 o
   4  13   2       13.26        8.49      7.01 o
   5  13   2        1.46       -6.84      6.84 o
  -5  14   2        1.75        4.92      6.50 o
  -4  14   2        0.51        5.75      6.02 o
  -3  14   2        8.53        1.10      5.56 o
  -2  14   2      120.56      129.55      9.87 o
  -1  14   2       36.95       51.75      7.20 o
   0  14   2      100.34      102.81     14.57 o
   1  14   2        0.00       -6.54      6.90 o
   2  14   2        0.94       -4.65      5.43 o
   3  14   2       16.12       24.46      7.48 o
   4  14   2       38.79       37.59      8.47 o
  -4  15   2       25.26       28.96      7.49 o
  -3  15   2       38.37       31.90      7.07 o
  -2  15   2        0.07       -5.20      5.20 o
  -1  15   2       49.16       55.89      7.97 o
   0  15   2        6.26        3.20      5.29 o
   1  15   2        8.13        2.17      7.89 o
   2  15   2        2.62        3.57      7.22 o
   3  15   2        1.12        3.73      7.44 o
  -3  16   2        1.47        0.38      6.22 o
  -2  16   2        0.51       -1.83      5.85 o
  -1  16   2       11.28       16.06      6.34 o
   0  16   2        2.18       -2.25     14.05 o
   1  16   2        0.46       -3.58     12.32 o
   2  16   2       11.46        8.38      8.71 o
  -8   1   3        0.10        3.43      4.70 o
  -7   1   3       11.28       12.11      4.35 o
  -6   1   3        5.25        2.43      2.90 o
  -5   1   3        1.61       -0.22      1.75 o
  -4   1   3      516.02      531.72     11.09 o
  -3   1   3     2434.51     2551.28     43.13 o
  -2   1   3      525.67      450.68     10.39 o
  -1   1   3      971.12      786.63     14.86 o
   0   1   3      593.81      576.01      8.47 o
   1   1   3     1633.65     1542.90     18.95 o
   2   1   3       78.82       82.11      4.30 o
   3   1   3       49.37       47.96      7.11 o
   4   1   3        1.70       -1.81      2.84 o
   5   1   3        4.29        0.66      4.34 o
   6   1   3        2.76        2.12      4.39 o
   7   1   3        1.74        1.27      7.39 o
  -8   2   3        2.29       -2.96      6.90 o
  -7   2   3        2.19        2.96      5.92 o
  -6   2   3     1051.67     1165.86     23.32 o
  -5   2   3        1.49        0.93      2.36 o
  -4   2   3        3.26        4.34      2.03 o
  -3   2   3      104.27      121.49      7.73 o
  -2   2   3       21.24       30.74      2.19 o
  -1   2   3     1111.56      991.81     11.30 o
   0   2   3      195.41      165.68      3.51 o
   1   2   3      561.20      482.08      7.66 o
   2   2   3       61.15       59.37      4.06 o
   3   2   3      219.75      210.52      7.27 o
   4   2   3        0.11       -2.08      2.97 o
   5   2   3       28.00       28.38      4.72 o
   6   2   3       22.51       22.42      5.04 o
   7   2   3        0.17       -0.74      6.27 o
  -8   3   3       20.52       38.45      9.37 o
  -7   3   3       98.18       68.52      9.86 o
  -6   3   3      246.63      302.25     12.34 o
  -5   3   3      101.42       94.56      9.28 o
  -4   3   3       90.58      105.20      5.28 o
  -3   3   3      207.24      241.96      6.58 o
  -2   3   3      267.34      262.19      5.80 o
  -1   3   3      115.85      103.03      3.50 o
   0   3   3      195.50      179.37      3.59 o
   1   3   3       45.04       39.69      2.61 o
   2   3   3      455.08      429.26     10.04 o
   3   3   3       14.77       18.43      3.38 o
   4   3   3       89.51       93.33      6.12 o
   5   3   3       20.48       23.60      4.59 o
   6   3   3        9.06        6.97      4.66 o
   7   3   3        0.44       -6.09      6.09 o
  -8   4   3        0.12       -6.41      6.90 o
  -7   4   3      193.62      198.65     15.77 o
  -6   4   3       22.37       21.67      5.23 o
  -5   4   3        0.91       -1.52      2.82 o
  -4   4   3      198.55      203.17      6.67 o
  -3   4   3      118.57      156.88      5.72 o
  -2   4   3      457.34      507.64     10.04 o
  -1   4   3      194.85      189.56      3.48 o
   0   4   3      104.56       95.51      3.71 o
   1   4   3       24.96       24.20      2.82 o
   2   4   3      349.00      322.40     10.04 o
   3   4   3       17.45       17.42      3.32 o
   4   4   3       21.42       18.92      3.87 o
   5   4   3       36.93       38.37      5.08 o
   6   4   3        5.33        3.33      4.62 o
   7   4   3        3.66       -1.31      6.79 o
  -8   5   3        0.34        4.09      4.25 o
  -7   5   3       49.19       53.25      8.63 o
  -6   5   3       30.71       28.33      3.87 o
  -5   5   3       25.41       22.00      3.77 o
  -4   5   3       21.91       18.66      3.27 o
  -3   5   3       83.33       86.64      4.60 o
  -2   5   3       49.10       63.23      2.28 o
  -1   5   3      613.29      584.02      7.15 o
   0   5   3        7.20       10.01      1.48 o
   1   5   3      256.31      273.28      5.33 o
   2   5   3       19.05       17.13      3.86 o
   3   5   3       33.41       28.36      3.38 o
   4   5   3        1.95       -3.23      3.23 o
   5   5   3       43.05       35.89      5.17 o
   6   5   3        0.00       -5.47      5.47 o
   7   5   3        2.87        4.99      7.64 o
  -8   6   3        7.00        3.30      4.03 o
  -7   6   3      141.11      123.96      7.10 o
  -6   6   3        7.95        7.47      5.56 o
  -5   6   3       25.88       21.98      2.86 o
  -4   6   3       16.19       17.83      3.03 o
  -3   6   3       10.84       11.76      1.84 o
  -2   6   3      295.97      352.23      6.00 o
  -1   6   3      277.86      255.51      6.53 o
   0   6   3       62.14       71.10      2.72 o
   1   6   3       98.50      106.46      3.76 o
   2   6   3      582.11      617.98     12.25 o
   3   6   3        0.71        2.48      3.49 o
   4   6   3       23.52       27.36      3.79 o
   5   6   3       13.99       12.06      4.55 o
   6   6   3       15.52       19.71      6.01 o
   7   6   3        2.18       -2.49      6.94 o
  -8   7   3       42.71       45.61      6.34 o
  -7   7   3        0.15       -1.52      3.90 o
  -6   7   3        0.71       -1.90      3.74 o
  -5   7   3       45.57       49.10      4.06 o
  -4   7   3      203.19      200.44      7.13 o
  -3   7   3      372.70      402.84      6.57 o
  -2   7   3       30.99       28.47      2.28 o
  -1   7   3       44.82       47.19      2.45 o
   0   7   3      192.21      190.81      4.37 o
   1   7   3      682.73      709.62     10.33 o
   2   7   3      114.91      111.26      9.01 o
   3   7   3        1.63        2.75      2.57 o
   4   7   3        7.79        7.04      3.03 o
   5   7   3        0.20        1.20      4.14 o
   6   7   3       11.07        6.34      6.34 o
  -7   8   3        8.86       11.41      4.39 o
  -6   8   3       23.24       18.81      5.25 o
  -5   8   3       96.29       83.44      6.69 o
  -4   8   3       62.39       79.59      5.47 o
  -3   8   3      114.85      114.76      4.12 o
  -2   8   3       27.22       25.88      2.39 o
  -1   8   3      129.37      113.33      4.20 o
   0   8   3       37.69       38.59      2.89 o
   1   8   3        1.30        2.07      1.93 o
   2   8   3       82.33       88.55      5.66 o
   3   8   3        5.35        4.82      2.88 o
   4   8   3       29.18       25.79      5.14 o
   5   8   3        2.68       -1.25      4.47 o
   6   8   3       35.87       28.03      7.88 o
  -7   9   3        4.12        1.40      4.79 o
  -6   9   3       30.86       21.78      4.69 o
  -5   9   3      147.53      138.37      5.79 o
  -4   9   3      671.08      671.71     11.73 o
  -3   9   3       30.48       39.82      3.81 o
  -2   9   3       14.77       21.54      2.68 o
  -1   9   3      294.80      280.55      5.99 o
   0   9   3        2.98        0.55      1.90 o
   1   9   3        3.02        0.09      2.09 o
   2   9   3       28.00       24.86      3.07 o
   3   9   3        4.68        5.19      3.59 o
   4   9   3       15.09       11.44      5.06 o
   5   9   3        4.44        3.89      5.68 o
   6   9   3       85.66      102.61     10.41 o
  -7  10   3        3.27        3.53      4.66 o
  -6  10   3       14.56       17.12      5.17 o
  -5  10   3       58.46       66.03      4.80 o
  -4  10   3      393.20      429.45     10.48 o
  -3  10   3      193.15      199.48      6.71 o
  -2  10   3       11.70       10.14      2.66 o
  -1  10   3       13.12       17.18      2.59 o
   0  10   3        2.15       -1.94      2.01 o
   1  10   3       20.56       24.38      3.05 o
   2  10   3        0.82       -0.15      3.08 o
   3  10   3       53.32       62.88      7.83 o
   4  10   3      130.04      145.45      9.54 o
   5  10   3        0.18       -3.33      5.36 o
   6  10   3        1.93        3.54      6.29 o
  -6  11   3        1.19        1.30      5.96 o
  -5  11   3        5.46        5.33      4.35 o
  -4  11   3       59.25       62.02      5.99 o
  -3  11   3      171.76      178.02      7.34 o
  -2  11   3        0.59        2.74      3.24 o
  -1  11   3      622.41      646.53     15.80 o
   0  11   3       15.62       24.20      4.19 o
   1  11   3       30.35       32.02      8.32 o
   2  11   3       11.10       15.50      4.36 o
   3  11   3       22.61       26.65      6.99 o
   4  11   3       35.81       37.16      7.73 o
   5  11   3       19.46       17.04      7.54 o
  -6  12   3       14.30       13.94      7.01 o
  -5  12   3       16.60        9.89      4.53 o
  -4  12   3        2.68       -2.58      3.63 o
  -3  12   3        0.23       -3.60      3.60 o
  -2  12   3      228.80      212.85      9.35 o
  -1  12   3       55.09       64.93      6.00 o
   0  12   3        3.38        6.39      4.41 o
   1  12   3       40.95       49.35      5.69 o
   2  12   3       11.11       10.69      4.67 o
   3  12   3        3.02        0.36      5.99 o
   4  12   3       36.22       39.11      8.47 o
   5  12   3        1.81       -2.75      7.42 o
  -5  13   3        0.64       -3.58      4.86 o
  -4  13   3       13.42        8.21      4.47 o
  -3  13   3        0.36       -3.93      3.93 o
  -2  13   3      192.20      187.24      9.47 o
  -1  13   3      122.99      117.80      7.63 o
   0  13   3       36.56       23.30      5.79 o
   1  13   3       30.73       24.56      5.80 o
   2  13   3        4.37        2.96      6.97 o
   3  13   3       30.93       25.06      7.36 o
   4  13   3        1.26       -3.17      7.39 o
  -5  14   3        1.06       -2.51      5.42 o
  -4  14   3      121.01      164.14     11.53 o
  -3  14   3        0.65       -2.50      5.68 o
  -2  14   3        0.07        3.18      5.15 o
  -1  14   3        0.01       -1.72      6.92 o
   0  14   3       33.89       21.34      5.85 o
   1  14   3        7.15        6.50      5.54 o
   2  14   3        0.61        7.89      7.67 o
   3  14   3       44.39       52.49     10.98 o
  -4  15   3       32.54       43.86      7.97 o
  -3  15   3       19.36       21.88      7.48 o
  -2  15   3        0.00       -1.74      5.64 o
  -1  15   3        0.90       -5.02      5.02 o
   0  15   3       56.63       59.57      7.74 o
   1  15   3       12.27        3.06      7.84 o
   2  15   3        1.55       -0.95     10.11 o
  -2  16   3        1.06        1.28      5.65 o
  -1  16   3       20.09       23.28      6.53 o
   0  16   3        4.10       15.77      8.37 o
   1  16   3       15.64       17.01      8.71 o
  -8   0   4       19.24       12.32      5.92 o
  -7   0   4        3.29        2.46      4.44 o
  -6   0   4        0.37       -3.45      3.45 o
  -5   0   4       95.09       75.91      6.41 o
  -3   0   4      115.68      112.88      6.41 o
  -2   0   4      195.66      226.58      6.07 o
  -1   0   4      347.02      320.41      6.19 o
   0   0   4       62.41       50.84      4.27 o
   1   0   4      341.05      322.05     10.04 o
   2   0   4     2368.99     2285.14     80.35 o
   3   0   4        0.11        2.92      4.68 o
   4   0   4       24.91       20.07      5.89 o
   5   0   4        9.63        7.18      6.09 o
   6   0   4        0.66        4.46      9.37 o
   7   0   4        0.15       -2.46      8.38 o
  -8   1   4        1.68       -3.09      4.19 o
  -7   1   4       37.25       41.51      6.90 o
  -6   1   4      264.54      236.11     13.31 o
  -5   1   4      369.10      326.32     13.80 o
  -4   1   4       35.19       36.93      3.45 o
  -3   1   4       46.55       59.99      5.62 o
  -2   1   4        7.84        6.93      1.26 o
  -1   1   4      494.30      488.95      6.21 o
   0   1   4      576.81      589.65      8.69 o
   1   1   4     1410.01     1496.12     22.75 o
   2   1   4     3597.45     3843.55    116.49 o
   3   1   4        4.03        4.71      3.13 o
   4   1   4        0.60        1.08      3.42 o
   5   1   4        1.17        1.24      4.06 o
   6   1   4       18.29       20.25      5.55 o
   7   1   4        0.87       -6.09      6.09 o
  -8   2   4        2.92       -0.99      5.92 o
  -7   2   4       26.78       15.77      6.41 o
  -6   2   4      374.47      374.89     20.70 o
  -5   2   4      125.06      135.16      5.68 o
  -4   2   4      240.81      231.65      6.21 o
  -3   2   4      457.76      452.54     10.24 o
  -2   2   4      840.95      862.80     10.84 o
  -1   2   4        3.45        4.31      1.57 o
   0   2   4        0.22       -0.05      1.81 o
   1   2   4      125.57      121.29      5.73 o
   2   2   4       16.37       11.14      3.68 o
   3   2   4        8.94        7.29      3.17 o
   4   2   4        6.25        7.32      3.75 o
   5   2   4       17.00       14.14      4.60 o
   6   2   4       23.74       29.08      5.69 o
   7   2   4        0.65       -3.94      6.62 o
  -8   3   4        0.01       -0.49      6.41 o
  -7   3   4        2.28        2.96      5.92 o
  -6   3   4        0.10        4.44      5.42 o
  -5   3   4       80.54       76.62      4.46 o
  -4   3   4      257.69      251.02      8.12 o
  -3   3   4      218.77      174.54      5.72 o
  -2   3   4       24.96       29.44      1.72 o
  -1   3   4        0.02       -0.81      1.46 o
   0   3   4       31.76       33.90      2.30 o
   1   3   4       25.81       31.60      2.87 o
   2   3   4        0.10       -0.83      2.68 o
   3   3   4       14.81       20.09      3.80 o
   4   3   4       11.41       16.21      4.01 o
   5   3   4       38.82       27.23      5.22 o
   6   3   4        6.09        2.90      4.78 o
   7   3   4        0.61       -1.49      7.14 o
  -8   4   4        4.72       -6.41      6.41 o
  -7   4   4       90.00       84.78     10.84 o
  -6   4   4       88.63       79.85      7.70 o
  -5   4   4      427.52      382.49      9.66 o
  -4   4   4       77.45       68.67      4.40 o
  -3   4   4        9.59        9.36      2.63 o
  -2   4   4      549.90      569.01      8.19 o
  -1   4   4     1871.43     1915.73     20.00 o
   0   4   4      349.45      360.53      6.66 o
   1   4   4       48.94       51.50      4.15 o
   2   4   4       31.44       35.32      3.71 o
   3   4   4        5.98        0.74      3.77 o
   4   4   4       48.37       44.87      7.62 o
   5   4   4       26.68       29.58      5.32 o
   6   4   4        5.64        2.53      4.99 o
   7   4   4        0.14       -3.40      6.63 o
  -8   5   4        2.53       -1.19      5.63 o
  -7   5   4        1.74        3.15      5.45 o
  -6   5   4       50.37       35.50      6.38 o
  -5   5   4        7.28       11.05      3.48 o
  -4   5   4        3.09        4.81      2.91 o
  -3   5   4       61.28       74.23      4.70 o
  -2   5   4      185.94      194.50      4.55 o
  -1   5   4       52.32       55.03      2.46 o
   0   5   4      226.25      243.47      4.82 o
   1   5   4      145.40      142.94      5.20 o
   2   5   4       39.65       44.79      4.29 o
   3   5   4       38.81       35.80      4.66 o
   4   5   4        0.35       -0.67      3.81 o
   5   5   4       44.56       37.19      5.71 o
   6   5   4        0.44       -0.87      5.85 o
  -8   6   4       26.12       22.29      7.46 o
  -7   6   4        7.18        7.19      6.02 o
  -6   6   4        1.40       -1.67      4.75 o
  -5   6   4       57.07       54.46      5.85 o
  -4   6   4       66.89       68.30      5.98 o
  -3   6   4       34.30       37.98      4.06 o
  -2   6   4       56.44       66.97      3.61 o
  -1   6   4       91.30       87.08      3.14 o
   0   6   4      114.20      114.51      3.87 o
   1   6   4       15.51       13.96      2.13 o
   2   6   4        0.31       -0.05      3.56 o
   3   6   4       65.51       59.81      6.62 o
   4   6   4        2.54       -2.10      3.79 o
   5   6   4        0.79       -1.07      4.45 o
   6   6   4        0.22        1.21      6.28 o
  -8   7   4        7.54        6.71      7.89 o
  -7   7   4        2.00       -5.74      5.74 o
  -6   7   4        4.73        1.05      5.37 o
  -5   7   4      189.23      155.45      9.10 o
  -4   7   4       34.84       39.06      3.55 o
  -3   7   4       23.61       27.44      2.54 o
  -2   7   4        0.46       -1.16      1.80 o
  -1   7   4      160.35      169.22      5.36 o
   0   7   4       78.79       92.80      4.50 o
   1   7   4       91.81      103.35      4.58 o
   2   7   4        9.89       10.86      2.95 o
   3   7   4      132.80      137.00     10.62 o
   4   7   4       15.67       17.82      4.80 o
   5   7   4        1.43        1.47      4.91 o
   6   7   4        1.76       -6.11      6.11 o
  -7   8   4        3.39        3.41      6.65 o
  -6   8   4       30.63       31.25      7.79 o
  -5   8   4        0.07        2.57      3.22 o
  -4   8   4      125.77      107.73      7.85 o
  -3   8   4     1121.88     1100.92     14.21 o
  -2   8   4       81.59       76.13      4.11 o
  -1   8   4        2.44        0.61      2.18 o
   0   8   4       48.36       52.84      3.78 o
   1   8   4      290.31      341.35      7.50 o
   2   8   4       38.08       44.25      4.10 o
   3   8   4        1.11       -1.96      4.02 o
   4   8   4        4.10       -1.98      4.10 o
   5   8   4        0.20        5.57      5.05 o
   6   8   4       23.42       14.74      7.39 o
  -7   9   4        0.01       -6.04      6.74 o
  -6   9   4        4.72       -0.57      3.88 o
  -5   9   4       25.45       14.87      4.65 o
  -4   9   4        0.71        3.45      2.91 o
  -3   9   4      106.79      107.54      6.11 o
  -2   9   4        8.40        8.32      2.96 o
  -1   9   4      244.79      250.52      7.06 o
   0   9   4       46.65       51.06      3.28 o
   1   9   4        2.06        2.82      2.45 o
   2   9   4       52.56       52.63      6.26 o
   3   9   4        0.00       -2.33      4.37 o
   4   9   4       44.28       47.32      9.81 o
   5   9   4        2.80        8.66      6.16 o
  -7  10   4        0.01       -3.62      6.99 o
  -6  10   4        0.69       -2.16      4.06 o
  -5  10   4       67.82       51.57      5.72 o
  -4  10   4       60.37       62.53      4.59 o
  -3  10   4       52.41       52.96      4.50 o
  -2  10   4       12.17       18.39      4.15 o
  -1  10   4      147.19      147.97      6.17 o
   0  10   4      273.25      270.22      7.78 o
   1  10   4      129.36      141.01     20.78 o
   2  10   4      112.93      129.33     17.22 o
   3  10   4       23.95       21.28      5.48 o
   4  10   4       20.07       29.68      5.81 o
   5  10   4        4.08        2.99      6.48 o
  -6  11   4        7.36        4.13      5.96 o
  -5  11   4       45.79       28.54      5.79 o
  -4  11   4        1.06       -0.41      3.14 o
  -3  11   4       52.44       41.90      4.53 o
  -2  11   4       76.52       75.78      6.29 o
  -1  11   4      557.70      549.85     14.13 o
   0  11   4       33.44       31.16      5.76 o
   1  11   4        0.11        0.38      4.34 o
   2  11   4        1.23        8.99      5.78 o
   3  11   4        2.41        3.01      6.13 o
   4  11   4      180.98      179.86     45.10 o
   5  11   4        8.57        0.42      7.61 o
  -6  12   4       19.26       14.33      6.90 o
  -5  12   4        1.02       -0.52      4.31 o
  -4  12   4       20.42       25.50      4.69 o
  -3  12   4        7.19        9.03      4.12 o
  -2  12   4       27.94       30.89      5.89 o
  -1  12   4        0.03        0.27      4.44 o
   0  12   4      208.89      208.59     17.06 o
   1  12   4        9.30       12.58      5.07 o
   2  12   4       13.53       15.08      7.79 o
   3  12   4       21.23       20.75     10.11 o
   4  12   4       21.38       29.34      8.23 o
  -5  13   4        6.38        2.46      5.28 o
  -4  13   4       26.02       24.22      4.99 o
  -3  13   4        1.92        1.67      4.14 o
  -2  13   4        4.06        0.14      5.89 o
  -1  13   4       70.25       71.40      7.80 o
   0  13   4       84.11       86.31      9.86 o
   1  13   4        2.40        4.26      7.01 o
   2  13   4        3.88        6.81      7.64 o
   3  13   4       42.18       32.23      9.93 o
  -4  14   4        0.41       -2.89      4.73 o
  -3  14   4        1.41        0.34      4.71 o
  -2  14   4        1.64        2.13      5.08 o
  -1  14   4       40.05       39.08      6.87 o
   0  14   4        2.81        0.40      5.47 o
   1  14   4       49.66       43.59      7.01 o
   2  14   4        6.33       12.42      8.34 o
   3  14   4        1.21        0.99      8.71 o
  -3  15   4        6.61        6.76      6.35 o
  -2  15   4       39.89       34.74      7.96 o
  -1  15   4        0.26        2.55      5.76 o
   0  15   4       45.28       43.73      7.65 o
   1  15   4        0.12        3.61      7.70 o
   2  15   4        4.64        0.69      8.69 o
  -1  16   4        0.01        4.99      6.11 o
  -8   1   5        3.96        5.42      5.42 o
  -7   1   5        1.20       -2.46      4.44 o
  -6   1   5       43.17       49.29      5.92 o
  -5   1   5      170.25      147.88      9.37 o
  -4   1   5       10.66        9.94      2.19 o
  -3   1   5      263.98      282.77      7.67 o
  -2   1   5      867.97      887.35     15.35 o
  -1   1   5       94.74       83.52      2.94 o
   0   1   5      273.97      257.85      8.70 o
   1   1   5       52.83       55.83      4.45 o
   2   1   5      335.12      353.78     10.15 o
   3   1   5       17.32       16.23      4.68 o
   4   1   5       21.54       16.28      4.53 o
   5   1   5        1.50       -1.16      4.43 o
   6   1   5        3.38       13.33      5.38 o
  -8   2   5       24.59       24.65      6.41 o
  -7   2   5       18.83       21.69      5.92 o
  -6   2   5       19.39       14.79      5.42 o
  -5   2   5      633.14      659.00     12.25 o
  -4   2   5        7.35       13.92      2.42 o
  -3   2   5        0.03       -1.76      1.76 o
  -2   2   5       90.58       88.03      4.59 o
  -1   2   5        5.47        5.18      1.93 o
   0   2   5       38.27       40.05      2.46 o
   1   2   5       76.38       81.92      4.92 o
   2   2   5        1.79       -0.31      3.06 o
   3   2   5        0.04        1.35      3.38 o
   4   2   5       10.00        9.70      4.35 o
   5   2   5        0.00        3.51      4.70 o
   6   2   5        1.88        1.62      5.04 o
  -8   3   5        6.98        8.87      6.90 o
  -7   3   5       17.67       19.69      5.37 o
  -6   3   5      252.02      221.39     15.28 o
  -5   3   5      609.99      645.37     15.44 o
  -4   3   5       43.56       37.97      3.81 o
  -3   3   5       16.92       18.74      3.63 o
  -2   3   5      271.34      322.45      6.59 o
  -1   3   5       95.54      100.10      6.28 o
   0   3   5        3.86        3.99      1.85 o
   1   3   5        1.05        4.06      2.22 o
   2   3   5        7.58        4.98      3.29 o
   3   3   5       28.32       24.22      4.43 o
   4   3   5        0.01        3.53      4.09 o
   5   3   5        7.07       11.60      4.92 o
   6   3   5        2.08        0.14      5.48 o
  -8   4   5        8.94       12.23      6.47 o
  -7   4   5        2.48        4.11     10.11 o
  -6   4   5       50.14       39.99      6.51 o
  -5   4   5        3.40        6.52      3.10 o
  -4   4   5       18.88       27.27      3.38 o
  -3   4   5      212.29      224.04      7.97 o
  -2   4   5      118.76      126.71      3.84 o
  -1   4   5      235.70      269.70      7.12 o
   0   4   5       33.01       35.55      2.99 o
   1   4   5       50.65       48.41      3.50 o
   2   4   5       11.85        5.17      2.77 o
   3   4   5       80.77       76.12      6.15 o
   4   4   5        1.52        6.43      4.20 o
   5   4   5        0.98        2.59      4.81 o
   6   4   5       11.72        8.26      6.69 o
  -8   5   5       30.97       47.80      8.41 o
  -7   5   5        5.78       11.42      5.65 o
  -6   5   5      314.29      282.71     13.33 o
  -5   5   5       98.63      108.10      7.35 o
  -4   5   5        9.61        6.96      3.34 o
  -3   5   5        6.58        7.56      2.93 o
  -2   5   5        1.36       -1.62      1.62 o
  -1   5   5       21.32       23.53      2.41 o
   0   5   5      225.21      240.30      5.73 o
   1   5   5        7.60        9.00      2.59 o
   2   5   5       36.85       36.23      3.98 o
   3   5   5        6.24        5.83      3.99 o
   4   5   5        0.95       -1.72      3.99 o
   5   5   5        9.08        0.29      4.83 o
   6   5   5        0.24       -6.18      6.18 o
  -8   6   5       27.42       30.24      8.13 o
  -7   6   5        2.35        7.70      5.82 o
  -6   6   5      130.62      131.77     10.24 o
  -5   6   5        5.31        0.39      4.92 o
  -4   6   5        9.21        9.41      3.50 o
  -3   6   5        3.37        4.26      2.68 o
  -2   6   5       82.15       97.16      4.37 o
  -1   6   5       61.16       70.31      3.76 o
   0   6   5        4.79        4.35      1.98 o
   1   6   5       56.79       61.63      4.26 o
   2   6   5       51.47       49.14      4.39 o
   3   6   5      108.85       96.40      9.11 o
   4   6   5        0.01        9.41      4.75 o
   5   6   5        3.76        3.42      5.13 o
   6   6   5        5.15        8.32      7.07 o
  -7   7   5       59.23       75.57     12.08 o
  -6   7   5        5.10        3.86      5.65 o
  -5   7   5        0.02        0.05      4.83 o
  -4   7   5       44.84       40.15      5.48 o
  -3   7   5      122.32      121.59      4.48 o
  -2   7   5      119.05      149.44      5.49 o
  -1   7   5       19.56       20.04      2.55 o
   0   7   5        1.71        0.53      1.94 o
   1   7   5        4.87        4.66      2.41 o
   2   7   5      102.85       93.95     11.17 o
   3   7   5        5.83        5.45      4.11 o
   4   7   5        0.03        0.01      4.60 o
   5   7   5        0.03        5.24      5.44 o
  -7   8   5       31.84       27.08     10.35 o
  -6   8   5       20.65       17.46      6.51 o
  -5   8   5       70.77       78.58      9.61 o
  -4   8   5       15.30        8.49      4.54 o
  -3   8   5       35.62       37.60      3.71 o
  -2   8   5        1.96        0.39      2.75 o
  -1   8   5        2.80        1.53      2.44 o
   0   8   5       61.44       57.73      5.23 o
   1   8   5       45.37       37.76      5.24 o
   2   8   5        1.95        0.92      3.92 o
   3   8   5        7.26        2.97      4.05 o
   4   8   5        0.86        3.01      4.57 o
   5   8   5        1.10        4.45      5.58 o
  -7   9   5        4.94       12.99     15.28 o
  -6   9   5        6.95        4.98      6.27 o
  -5   9   5       58.26       54.21      8.34 o
  -4   9   5      198.89      219.04     11.29 o
  -3   9   5      990.05     1045.67     20.58 o
  -2   9   5       59.29       64.66      5.53 o
  -1   9   5       14.77       21.86      4.12 o
   0   9   5       67.28       60.97      5.57 o
   1   9   5        2.18        1.36      3.59 o
   2   9   5        1.17        4.38      4.21 o
   3   9   5        4.70        1.43      4.90 o
   4   9   5        0.90        1.13      4.96 o
   5   9   5       15.17       16.39      7.05 o
  -6  10   5        0.30        4.40      6.99 o
  -5  10   5        3.07       -2.10      6.03 o
  -4  10   5        4.05       -4.59      4.77 o
  -3  10   5      125.23      138.54      7.43 o
  -2  10   5       12.45       13.96      4.17 o
  -1  10   5       25.35       24.08      4.52 o
   0  10   5      131.79      142.23     16.09 o
   1  10   5        1.18        4.95      3.81 o
   2  10   5        1.55       -0.48      5.01 o
   3  10   5        0.07       -4.88      4.88 o
   4  10   5        6.09        1.27      6.43 o
  -6  11   5        3.68       -4.18      6.99 o
  -5  11   5        2.64       -0.20      6.87 o
  -4  11   5        0.29        2.39      3.81 o
  -3  11   5        1.57        2.54      3.83 o
  -2  11   5      135.29      136.67     14.51 o
  -1  11   5       36.20       35.64      6.01 o
   0  11   5      127.86      130.82     18.08 o
   1  11   5       16.95       17.48      5.43 o
   2  11   5        6.81        1.23      7.32 o
   3  11   5        0.39        1.74      6.01 o
   4  11   5       21.65       32.58      6.76 o
  -5  12   5       18.53       25.63     12.82 o
  -4  12   5       16.87       11.83      9.37 o
  -3  12   5        1.97        0.96      5.12 o
  -2  12   5        1.75        4.03      5.02 o
  -1  12   5      177.10      154.74     23.81 o
   0  12   5       24.31       25.30      9.10 o
   1  12   5        1.33       -3.31      5.02 o
   2  12   5        5.68        1.00      7.84 o
   3  12   5        7.89       11.81      9.04 o
  -5  13   5        9.86       12.32     12.82 o
  -4  13   5        2.30        3.57      6.11 o
  -3  13   5       45.40       55.85      7.50 o
  -2  13   5        2.35        2.77      5.62 o
  -1  13   5       36.11       33.18      6.75 o
   0  13   5       70.16       78.81     11.72 o
   1  13   5       11.52       11.09      5.76 o
   2  13   5       15.52        9.04      8.53 o
   3  13   5        0.01        7.12     13.80 o
  -4  14   5       16.28       10.29      8.13 o
  -3  14   5       48.87       63.99      8.38 o
  -2  14   5        0.00       -4.27      5.25 o
  -1  14   5        4.25       -3.40      5.35 o
   0  14   5       15.78       15.60      6.60 o
   1  14   5        0.26       -0.42      6.02 o
   2  14   5        0.43       -1.01      8.69 o
  -2  15   5        0.88        5.60      6.00 o
  -1  15   5        0.21        0.71      7.73 o
   0  15   5        0.04       -1.07      6.05 o
  -4   0   6      251.08      246.96     12.32 o
  -3   0   6       80.16       76.48      3.87 o
  -2   0   6        3.15        3.45      2.42 o
  -1   0   6        0.79       -0.51      2.63 o
   0   0   6       52.83       47.30      5.02 o
   1   0   6       48.34       57.93      9.86 o
   2   0   6      441.12      468.89     37.96 o
   3   0   6        2.49        4.29      6.87 o
   4   0   6        4.56        4.55      6.51 o
   5   0   6        3.01        8.66      7.29 o
  -7   1   6        6.57        3.45      7.89 o
  -6   1   6       11.01        6.62      3.48 o
  -5   1   6       68.38       66.31      5.19 o
  -4   1   6       99.13       92.29      5.95 o
  -3   1   6       14.52       12.98      1.65 o
  -2   1   6      124.55      132.73      3.67 o
  -1   1   6       43.26       46.99      2.96 o
   0   1   6       14.39       14.53      3.53 o
   1   1   6       42.82       48.16      4.67 o
   2   1   6      257.78      287.78     16.13 o
   3   1   6      565.80      670.63     33.40 o
   4   1   6        0.28       -0.44      4.34 o
   5   1   6        0.00       -3.84      4.88 o
  -8   2   6        7.71        1.74      8.38 o
  -7   2   6       16.79       13.95      4.36 o
  -6   2   6       22.35       15.55      4.18 o
  -5   2   6      571.27      573.84     17.76 o
  -4   2   6      141.07      160.50      5.69 o
  -3   2   6      171.22      167.98      4.71 o
  -2   2   6      221.95      232.29      5.01 o
  -1   2   6      179.40      187.24      4.99 o
   0   2   6        5.90        2.18      2.47 o
   1   2   6        1.34       -2.83      2.83 o
   2   2   6        5.60        2.08      3.70 o
   3   2   6       14.74       12.23      4.76 o
   4   2   6        0.67       -3.54      4.21 o
   5   2   6        0.13       -6.17      6.17 o
  -8   3   6        1.53       -5.00      5.00 o
  -7   3   6        1.09        2.89      4.55 o
  -6   3   6       29.86       43.23      5.65 o
  -5   3   6       95.78       79.67      6.74 o
  -4   3   6        1.82        1.36      2.35 o
  -3   3   6       10.72        9.36      2.08 o
  -2   3   6        5.49        3.48      1.91 o
  -1   3   6       99.51      103.39      5.12 o
   0   3   6       15.20       15.57      2.66 o
   1   3   6        0.51       -1.53      2.71 o
   2   3   6       15.84       14.12      4.58 o
   3   3   6        0.00        0.09      3.93 o
   4   3   6        5.30        7.46      4.71 o
   5   3   6        4.09       -4.64      5.02 o
  -8   4   6        2.15        0.12      5.37 o
  -7   4   6        5.00        4.10      5.00 o
  -6   4   6       51.63       51.14      6.63 o
  -5   4   6       26.52       26.51      5.45 o
  -4   4   6      156.91      154.94      7.50 o
  -3   4   6       42.43       46.96      3.28 o
  -2   4   6       13.67       10.99      1.97 o
  -1   4   6       80.29       93.00      4.35 o
   0   4   6      259.90      283.23     11.40 o
   1   4   6       14.49       11.67      3.08 o
   2   4   6       18.87       12.82      4.18 o
   3   4   6        0.48        0.63      4.15 o
   4   4   6        1.39       -3.03      4.53 o
   5   4   6        5.45        8.62      5.65 o
  -7   5   6        3.22        0.57      8.13 o
  -6   5   6        0.01       -3.17      4.55 o
  -5   5   6       65.86       57.01      7.89 o
  -4   5   6       15.27       15.35      4.20 o
  -3   5   6        3.56        3.84      2.46 o
  -2   5   6        2.80        2.44      1.97 o
  -1   5   6      139.96      150.64      5.44 o
   0   5   6       33.36       37.00      3.35 o
   1   5   6       30.68       33.52      4.56 o
   2   5   6       18.01       17.47      4.42 o
   3   5   6       15.01       13.55      4.84 o
   4   5   6       14.26       11.45      5.28 o
   5   5   6        0.96       -7.26      7.26 o
  -7   6   6       13.36       28.12      6.74 o
  -6   6   6        0.24       -1.08      5.42 o
  -5   6   6        0.44       -4.82      5.42 o
  -4   6   6       85.38       74.91      6.74 o
  -3   6   6       21.21       19.14      3.56 o
  -2   6   6        9.54        8.08      2.29 o
  -1   6   6        1.10       -0.89      2.71 o
   0   6   6       22.44       21.38      3.58 o
   1   6   6       56.17       46.08      7.04 o
   2   6   6        0.10       -3.64      3.64 o
   3   6   6        9.23        3.85      5.91 o
   4   6   6        0.08       -6.05      6.05 o
   5   6   6        4.70       -3.52      5.55 o
  -7   7   6       21.42       24.86      7.20 o
  -6   7   6        3.44        8.99      5.65 o
  -5   7   6        6.65        3.97      5.45 o
  -4   7   6       40.54       31.06      5.31 o
  -3   7   6       76.93       79.62      4.45 o
  -2   7   6        6.09        3.41      2.45 o
  -1   7   6        3.73       -3.08      3.08 o
   0   7   6       25.32       24.84      6.14 o
   1   7   6       27.79       31.01      4.66 o
   2   7   6       35.35       34.28      5.00 o
   3   7   6        0.66       -4.04      4.20 o
   4   7   6       22.35       23.05      5.97 o
   5   7   6        1.63        4.29      5.86 o
  -7   8   6        2.39       -0.29      6.27 o
  -6   8   6        0.00       -0.27      5.68 o
  -5   8   6       20.73       11.39      6.16 o
  -4   8   6       25.76       25.47      6.38 o
  -3   8   6       45.24       38.26      4.54 o
  -2   8   6      409.25      454.06     13.68 o
  -1   8   6        6.73        2.96      3.42 o
   0   8   6        0.14       -3.43      3.77 o
   1   8   6        8.85        7.29      4.06 o
   2   8   6       21.31       21.81      8.71 o
   3   8   6       11.83        6.91      5.06 o
   4   8   6        3.51       -5.20      5.20 o
  -6   9   6        2.62        0.89      6.27 o
  -5   9   6       12.16        7.33      6.38 o
  -4   9   6        2.61        7.10      5.80 o
  -3   9   6       45.37       47.01      5.06 o
  -2   9   6        2.21        2.67      3.72 o
  -1   9   6        1.39       -2.35      4.21 o
   0   9   6      113.70      117.02     12.10 o
   1   9   6        1.70        1.82      3.87 o
   2   9   6        2.13        5.90      5.06 o
   3   9   6        8.43        2.69      4.98 o
   4   9   6        1.49        2.79      5.64 o
  -6  10   6        5.59       -0.99      6.51 o
  -5  10   6        0.03       -4.52      6.24 o
  -4  10   6       14.43       14.29      9.37 o
  -3  10   6       56.77       53.70      5.43 o
  -2  10   6      103.26      104.30      7.23 o
  -1  10   6        0.05       -4.23      4.23 o
   0  10   6        0.14        0.38      5.06 o
   1  10   6       71.37       80.47      6.96 o
   2  10   6       21.29       29.54      6.93 o
   3  10   6        8.17        9.84      5.51 o
  -5  11   6        1.03        0.84      6.51 o
  -4  11   6       51.21       49.90      8.69 o
  -3  11   6        0.77        5.73      4.83 o
  -2  11   6       12.12        5.76      5.18 o
  -1  11   6        1.48        9.00      5.21 o
   0  11   6      248.73      284.50     22.43 o
   1  11   6       41.61       49.50     10.06 o
   2  11   6        0.39        3.21      5.76 o
   3  11   6        0.20        1.84      5.63 o
  -5  12   6       37.11       52.25     14.79 o
  -4  12   6        0.70        2.46     10.35 o
  -3  12   6       18.28       19.87      5.94 o
  -2  12   6       19.83       11.71      6.30 o
  -1  12   6        9.41       12.35      5.72 o
   0  12   6       35.87       37.46      7.43 o
   1  12   6        9.76        7.03      5.65 o
   2  12   6        6.70        5.84      8.53 o
  -4  13   6        2.48        0.16      5.92 o
  -3  13   6        3.78       11.53      6.74 o
  -2  13   6        0.12       -5.31      5.31 o
  -1  13   6        4.43        9.25      6.05 o
   0  13   6       24.41       26.50      7.13 o
   1  13   6       51.74       52.79     11.61 o
  -2  14   6        0.23        4.04      5.76 o
  -1  14   6       10.54        9.70      6.35 o
   0  14   6        4.39       -0.31      6.21 o
  -7   1   7        0.36        1.48      7.39 o
  -6   1   7        0.47        5.92      6.90 o
  -5   1   7       39.62       54.72      8.87 o
  -4   1   7      219.19      248.06      6.88 o
  -3   1   7       23.14       21.53      2.27 o
  -2   1   7       50.63       58.24      2.97 o
  -1   1   7       54.41       51.34      3.44 o
   0   1   7        4.21       -2.51      2.84 o
   1   1   7       17.45       15.03      6.76 o
   2   1   7        2.16        5.55      4.29 o
   3   1   7       23.40       20.58      5.23 o
   4   1   7        3.32       -1.59      5.05 o
   5   1   7        2.70       13.77      6.36 o
  -7   2   7       35.29       38.50      7.39 o
  -6   2   7       30.87       42.34     10.11 o
  -5   2   7      123.32      142.95     12.82 o
  -4   2   7       52.94       56.83      4.54 o
  -3   2   7        0.52        0.40      1.94 o
  -2   2   7        0.01        0.89      2.16 o
  -1   2   7      124.56      156.66      7.85 o
   0   2   7        0.08       -0.09      2.91 o
   1   2   7        1.41        0.82      3.52 o
   2   2   7        1.77        0.77      4.24 o
   3   2   7       24.38       13.13      5.01 o
   4   2   7        0.33       -0.35      4.88 o
   5   2   7        0.08        1.12      5.82 o
  -7   3   7        5.72        6.30      4.68 o
  -6   3   7        1.01        2.76      4.10 o
  -5   3   7      141.98      130.54      9.12 o
  -4   3   7      381.88      436.77     13.26 o
  -3   3   7        1.29        3.52      2.69 o
  -2   3   7        0.02       -2.09      2.11 o
  -1   3   7       79.28       79.89      6.10 o
   0   3   7       13.07       16.56      3.95 o
   1   3   7        3.92        3.77      3.75 o
   2   3   7        6.11        4.20      4.30 o
   3   3   7        2.55       -2.77      4.39 o
   4   3   7        1.00        2.87      5.19 o
  -7   4   7       23.88       32.82      6.27 o
  -6   4   7        0.44       -4.47      4.47 o
  -5   4   7       14.06        6.39      4.83 o
  -4   4   7       10.90       24.65      8.38 o
  -3   4   7        7.62       10.60      3.04 o
  -2   4   7       57.36       57.53      5.21 o
  -1   4   7       14.01        9.84      2.81 o
   0   4   7       42.69       34.76      4.98 o
   1   4   7        0.04        3.75      3.70 o
   2   4   7        3.72        2.70      4.06 o
   3   4   7        0.99        0.35      4.63 o
   4   4   7       11.36        2.43      5.21 o
  -7   5   7       14.07        3.91      5.56 o
  -6   5   7       15.79       14.42      9.37 o
  -5   5   7      307.16      298.83     21.69 o
  -4   5   7       96.05       89.55      7.93 o
  -3   5   7       12.10       12.32      3.27 o
  -2   5   7        3.56        2.46      3.70 o
  -1   5   7       20.11       23.01      3.94 o
   0   5   7       16.77       16.83      4.25 o
   1   5   7       22.90       27.83      7.61 o
   2   5   7        8.25        3.75      4.52 o
   3   5   7        4.09       10.81      5.25 o
   4   5   7        6.96        1.16      5.45 o
  -7   6   7       40.75       40.99      7.39 o
  -6   6   7        1.12       -0.67      5.19 o
  -5   6   7       24.16       22.22      7.15 o
  -4   6   7        0.30        7.00      5.19 o
  -3   6   7        2.02        1.35      3.84 o
  -2   6   7       18.14       20.64      4.64 o
  -1   6   7       34.77       32.84      4.36 o
   0   6   7        6.04        4.99      3.64 o
   1   6   7        4.26        1.40      3.98 o
   2   6   7       13.49       10.07      5.41 o
   3   6   7       18.16       17.09      5.46 o
   4   6   7        6.46        1.51      5.63 o
  -6   7   7       20.71       21.03      6.47 o
  -5   7   7        7.03        1.77      5.19 o
  -4   7   7        0.93       -1.99      4.83 o
  -3   7   7       20.69       20.43      4.08 o
  -2   7   7        6.46        2.81      4.32 o
  -1   7   7       11.73        6.90      4.55 o
   0   7   7        2.15        3.23      4.91 o
   1   7   7        0.01       -2.21      3.93 o
   2   7   7        2.13        1.95      4.84 o
   3   7   7       12.58       13.09      5.46 o
   4   7   7        6.81        9.67      6.06 o
  -6   8   7       34.67       28.18      9.37 o
  -5   8   7       18.99       26.55     10.84 o
  -4   8   7       82.52       82.71     32.53 o
  -3   8   7        0.07       -2.24      4.21 o
  -2   8   7      157.12      199.79     10.31 o
  -1   8   7        1.58        2.32      4.61 o
   0   8   7        8.90        4.45      5.00 o
   1   8   7       10.06       12.96      7.05 o
   2   8   7       12.55       15.31      5.35 o
   3   8   7        2.29        1.27      5.45 o
  -6   9   7       17.13       20.97      7.34 o
  -5   9   7        0.69        5.87      6.24 o
  -4   9   7       18.03       16.35      6.38 o
  -3   9   7       77.88       84.61      7.10 o
  -2   9   7      355.43      436.03     22.13 o
  -1   9   7       25.39       23.00      6.04 o
   0   9   7        0.03       -4.55      4.77 o
   1   9   7        4.11        3.47     16.76 o
   2   9   7        0.00       -4.78      4.78 o
   3   9   7        0.93        0.65      8.23 o
  -5  10   7        4.72        7.07      6.63 o
  -4  10   7        7.35        8.74      6.51 o
  -3  10   7        0.03       -4.50      4.50 o
  -2  10   7        0.13       -1.71      6.10 o
  -1  10   7        2.48        2.11      5.50 o
   0  10   7       16.38        8.48      5.83 o
   1  10   7       68.16       83.90     26.13 o
   2  10   7        0.16        1.66      6.16 o
  -4  11   7       10.68       10.35      9.86 o
  -3  11   7        5.52       -0.12      5.74 o
  -2  11   7        4.56        2.29      5.41 o
  -1  11   7       39.80       33.47     11.72 o
   0  11   7       50.42       59.40      7.85 o
   1  11   7        4.56       -0.79      7.81 o
   2  11   7        7.04        6.96     11.83 o
  -3  12   7        6.38        9.63      6.60 o
  -2  12   7        6.55        1.90      5.31 o
  -1  12   7        4.03       -0.37      5.99 o
   0  12   7       36.00       22.86      9.14 o
   1  12   7        5.17        0.89      6.13 o
  -6   0   8        0.01       -4.93      6.41 o
  -5   0   8        3.80        9.86      5.92 o
  -4   0   8      154.85      161.68     11.83 o
  -3   0   8      137.14      165.62     11.83 o
  -2   0   8       18.24       15.77      7.89 o
  -1   0   8        5.36       -1.36      4.97 o
   0   0   8       11.25        7.27      6.09 o
   1   0   8        0.30       -0.76      5.68 o
   2   0   8        1.89        4.23      8.63 o
   3   0   8      165.08      160.70     20.70 o
   4   0   8       21.62       22.58      9.59 o
  -7   1   8        0.26       -4.44      7.39 o
  -6   1   8        0.95       -3.45      6.90 o
  -5   1   8        2.22       -3.91      3.91 o
  -4   1   8        7.37        6.34      3.46 o
  -3   1   8        3.27        2.98      2.99 o
  -2   1   8        0.68        0.41      5.02 o
  -1   1   8       47.96       39.06      4.74 o
   0   1   8       10.15        6.55      3.95 o
   1   1   8        1.01        2.57      4.34 o
   2   1   8        5.39        3.57      4.76 o
   3   1   8        8.62       10.39      5.63 o
   4   1   8       49.84       45.71     11.95 o
  -7   2   8        6.33       -8.38      8.38 o
  -6   2   8       11.78       10.84      7.89 o
  -5   2   8        4.28        2.63      3.35 o
  -4   2   8      199.67      207.82      7.76 o
  -3   2   8       59.54       64.15      5.48 o
  -2   2   8       25.40       24.21      4.54 o
  -1   2   8        8.80       11.60      3.79 o
   0   2   8        8.62        6.16      3.99 o
   1   2   8        0.02       -0.19      4.09 o
   2   2   8        2.35       -1.92      4.60 o
   3   2   8       16.72        9.32      5.71 o
   4   2   8       10.64       -2.71      5.73 o
  -7   3   8        3.87       -4.93      8.38 o
  -6   3   8        8.57        8.38      7.89 o
  -5   3   8       15.06        9.60      4.97 o
  -4   3   8      161.73      191.59      8.84 o
  -3   3   8        9.66        6.54      3.84 o
  -2   3   8        3.26        5.87      4.05 o
  -1   3   8       19.21       12.71      3.88 o
   0   3   8       71.60       62.19      9.89 o
   1   3   8        2.00        1.17      4.25 o
   2   3   8        0.22        3.86      4.77 o
   3   3   8        2.84        1.65      5.28 o
  -6   4   8        4.44        0.49      8.38 o
  -5   4   8        9.48        5.92      8.38 o
  -4   4   8        2.50        0.00      6.90 o
  -3   4   8       15.79       16.96      4.25 o
  -2   4   8        1.89       -3.41      3.61 o
  -1   4   8        1.24        0.41      3.41 o
   0   4   8        0.77        6.99      5.11 o
   1   4   8       19.28       15.60      4.60 o
   2   4   8        0.05       -1.83      4.49 o
   3   4   8        4.23        4.45      5.28 o
  -6   5   8        3.08        4.11      6.41 o
  -5   5   8        0.71        1.48      7.89 o
  -4   5   8       26.62       25.14      9.37 o
  -3   5   8        4.60        3.45      4.88 o
  -2   5   8        2.76       -4.74      5.07 o
  -1   5   8        0.71        0.76      3.54 o
   0   5   8       33.78       38.85      7.42 o
   1   5   8       14.82        8.30      4.73 o
   2   5   8        0.87       -4.76      4.76 o
   3   5   8        0.95        3.31      5.43 o
  -6   6   8        2.52        5.28      5.80 o
  -5   6   8        2.08        5.49      5.09 o
  -4   6   8        2.64       -4.93      7.39 o
  -3   6   8       32.30       35.51      6.65 o
  -2   6   8        1.05        0.10      9.61 o
  -1   6   8        1.92        1.26      3.84 o
   0   6   8        3.29       -4.45      4.45 o
   1   6   8        1.97        1.37      5.79 o
   2   6   8       15.67       14.75      5.34 o
   3   6   8        0.96        4.78      5.66 o
  -6   7   8       16.16       16.46      6.74 o
  -5   7   8        1.99       12.46      6.24 o
  -4   7   8        7.15       21.20      9.37 o
  -3   7   8        0.46        0.75     10.11 o
  -2   7   8       38.26       30.36     19.22 o
  -1   7   8       14.55       14.62      5.28 o
   0   7   8        0.08        5.57      4.41 o
   1   7   8        2.97       -5.29      5.29 o
   2   7   8        4.86       12.76      6.82 o
  -5   8   8        0.79       -3.14      5.68 o
  -4   8   8        5.84       -1.11      5.39 o
  -3   8   8       16.57       14.21      6.90 o
  -2   8   8        0.81        4.68      5.58 o
  -1   8   8       53.65       57.85      7.15 o
   0   8   8        0.00       -3.57      4.99 o
   1   8   8        0.46       -0.50      5.96 o
   2   8   8        0.01       -5.85      8.00 o
  -5   9   8        2.91        5.81      6.60 o
  -4   9   8        8.17       15.96      6.94 o
  -3   9   8        2.48        6.72      5.68 o
  -2   9   8       59.79       70.59     26.37 o
  -1   9   8       21.80       22.03      6.28 o
   0   9   8        0.24        0.91      5.28 o
   1   9   8       31.52       15.55      9.94 o
  -4  10   8        1.71       18.73     10.84 o
  -3  10   8        0.01        1.70      6.24 o
  -2  10   8       16.69        6.24      6.94 o
  -1  10   8       40.72       47.41      7.21 o
   0  10   8        3.67        1.79      5.58 o
   1  10   8       12.07       13.10      7.03 o
  -3  11   8       12.91        7.84      6.87 o
  -2  11   8        0.55       -1.77      6.44 o
  -1  11   8        0.32       -8.82     15.03 o
  -6   1   9        2.73        1.71      4.49 o
  -5   1   9        0.00       -3.83      3.83 o
  -4   1   9        4.49        2.11      3.63 o
  -3   1   9       69.94       65.26     12.71 o
  -2   1   9        8.09        7.54      5.92 o
  -1   1   9        8.11        8.84      6.09 o
   0   1   9        0.00       -9.61      9.61 o
   1   1   9        0.32       -4.10      5.21 o
   2   1   9        0.19        4.76      5.38 o
  -6   2   9       14.40       15.14      4.97 o
  -5   2   9       11.27       13.92      3.96 o
  -4   2   9      133.48      116.56     17.25 o
  -3   2   9        6.63        5.08      4.13 o
  -2   2   9        0.26        3.26      5.16 o
  -1   2   9        0.01       -5.18      5.93 o
   0   2   9       26.89       27.59      7.64 o
   1   2   9        0.42       -3.72      5.31 o
   2   2   9        1.24        2.86      6.28 o
  -6   3   9        4.04        0.00      7.39 o
  -5   3   9        0.05        3.34      3.81 o
  -4   3   9       11.48       11.09      5.58 o
  -3   3   9       89.16       94.89     13.19 o
  -2   3   9        0.80        0.32      3.99 o
  -1   3   9        0.86        5.64      6.44 o
   0   3   9        7.13        8.56      6.60 o
   1   3   9        0.15       -3.71      5.36 o
   2   3   9        0.16        6.16      6.42 o
  -5   4   9       11.52        5.67      5.23 o
  -4   4   9       45.65       34.75      7.14 o
  -3   4   9        7.38        1.55      4.34 o
  -2   4   9        0.03        4.72      4.70 o
  -1   4   9       11.87        0.94      7.15 o
   0   4   9        0.16       -5.92      6.27 o
   1   4   9        6.27        4.73      5.93 o
   2   4   9        0.35        1.69      6.64 o
  -5   5   9        4.91        4.68      5.93 o
  -4   5   9       87.51       86.14     20.95 o
  -3   5   9       25.55       20.48      5.40 o
  -2   5   9        4.55        8.04      4.64 o
  -1   5   9        0.12        5.15      4.77 o
   0   5   9       14.11        4.44      6.44 o
   1   5   9        4.69       -0.26      5.85 o
   2   5   9        0.37        2.08      9.73 o
  -5   6   9        3.69       -3.94      8.38 o
  -4   6   9        0.05       -1.97      7.39 o
  -3   6   9        3.56        0.00      4.55 o
  -2   6   9        0.63        4.15      4.82 o
  -1   6   9        4.28        2.99      6.16 o
   0   6   9        3.67       -5.89      5.89 o
   1   6   9        0.43        0.76      6.05 o
  -4   7   9        2.57       -4.44      7.89 o
  -3   7   9        2.92       -1.24      7.89 o
  -2   7   9        9.46        9.37      5.39 o
  -1   7   9        3.92        3.63      5.21 o
   0   7   9        0.25       -1.31      6.87 o
   1   7   9        0.22        2.53      6.73 o
  -4   8   9        6.72       -3.94      8.38 o
  -3   8   9       35.65       33.71      7.29 o
  -2   8   9        0.55        1.45      6.41 o
  -1   8   9       76.66       86.88     17.25 o
   0   8   9        2.45       -6.74      6.74 o
  -2   9   9       19.50       22.19      7.64 o
  -1   9   9       28.93       37.01      8.49 o
  -4   0  10        0.30       -3.87      4.73 o
  -3   0  10       44.31       36.48     10.84 o
  -2   0  10       30.74       18.73     10.35 o
  -1   0  10        0.44       11.83      9.37 o
   0   0  10        4.20       -0.49      9.37 o
  -4   1  10        3.38       -3.79      3.92 o
  -3   1  10       37.29       22.17      7.09 o
  -2   1  10        1.67       -5.41      6.09 o
  -1   1  10        0.00       -1.97      6.44 o
   0   1  10        4.30        4.77      8.13 o
  -4   2  10        1.65        1.69      5.33 o
  -3   2  10       14.36       14.12      4.91 o
  -2   2  10       15.87        7.89      6.27 o
  -1   2  10        1.78       -4.68      6.38 o
   0   2  10        3.11       -0.49      7.32 o
  -4   3  10        1.87        1.58      5.19 o
  -3   3  10       55.10       51.79      9.53 o
  -2   3  10        6.41       -1.96      6.09 o
  -1   3  10        1.94        8.77      6.79 o
   0   3  10        7.49       11.36     13.06 o
  -4   4  10        1.88       -1.45      5.74 o
  -3   4  10       15.89       19.53      5.88 o
  -2   4  10        0.65        0.89      4.48 o
  -1   4  10        0.04       -4.40      6.79 o
   0   4  10        1.68        2.61     11.58 o
  -3   5  10        2.50       -0.55      4.77 o
  -2   5  10        0.25        6.63      6.92 o
  -1   5  10        0.21       -3.98      6.74 o
 
